# Supplementary material for: Dichloridobis(isoquinoline-κN)zinc(II)
Source: Acta Crystallogr Sect E Struct Rep Online. 2010 Jul 3;66(Pt 8):m876. doi: 10.1107/S1600536810024803 (PMC3007211; doi:10.1107/S1600536810024803)
Supplement: Supplementary file 1 [file e-66-0m876-sup1.cif]

##############################################################################
###                                                                        ###
###        Electronic paper (Acta Crystallographica Section E)             ###
###                                                                        ###
##############################################################################
#                                                                            #
# This CIF contains the data in a paper accepted for publication in Acta     #
# Crystallographica Section E. It conforms to the requirements of Notes      #
# for Authors for Section E, and has been peer reviewed under the auspices   #
# of the IUCr Commission on Journals.                                        #
#                                                                            #
# Full details of the Crystallographic Information File format               #
# are given in the paper "The Crystallographic Information File (CIF):       #
# a New Standard Archive File for Crystallography" by S. R. Hall, F. H.      #
# Allen and I. D. Brown [Acta Cryst. (1991), A47, 655-685].                  #
#                                                                            #
# The current version of the core CIF dictionary is obtainable from          #
# ftp://ftp.iucr.org/pub/cif_core.dic. The current version number is 2.4.    #
#                                                                            #
# Software is freely available for graphical display of the structure(s) in  #
# this CIF.  For information consult the CIF home page http://www.iucr.org/  #
# cif/home.html                                                              #
#                                                                            #
# This file may be used for bona fide research purposes within the           #
# scientific community so long as proper attribution is given to the journal # 
# article from which it was obtained.                                        #
#                                                                            #
##############################################################################
                                             
data_I
_audit_creation_method     SHELXL-97
_chemical_name_systematic
;
Dichloridobis(isoquinoline-\k<i>N</i>)zinc(II)
;
_chemical_name_common     ?
_chemical_formula_moiety     'C18 H14 Cl2 N2 Zn'
_chemical_formula_sum     'C18 H14 Cl2 N2 Zn'
_chemical_formula_iupac     '[Zn Cl2 (C9 H7 N)2]'
_chemical_formula_weight     394.58
_chemical_melting_point     ?
_symmetry_cell_setting     monoclinic
_symmetry_space_group_name_H-M     'P 21/n'
_symmetry_space_group_name_Hall     '-P 2yn'
loop_
    _symmetry_equiv_pos_as_xyz
    'x, y, z'
    '-x+1/2, y+1/2, -z+1/2'
    '-x, -y, -z'
    'x-1/2, -y-1/2, z-1/2'
_cell_length_a     7.8956(15)
_cell_length_b     13.363(2)
_cell_length_c     15.677(2)
_cell_angle_alpha     90.00
_cell_angle_beta     90.220(8)
_cell_angle_gamma     90.00
_cell_volume     1654.0(5)
_cell_formula_units_Z     4
_cell_measurement_reflns_used     6266
_cell_measurement_theta_min     3.3
_cell_measurement_theta_max     24.6
_cell_measurement_temperature     294(2)
_exptl_crystal_description     prism
_exptl_crystal_colour     colorless
_exptl_crystal_size_max     0.40
_exptl_crystal_size_mid     0.32
_exptl_crystal_size_min     0.30
_exptl_crystal_density_diffrn     1.585
_exptl_crystal_density_meas     ?
_exptl_crystal_density_method     'not measured'
_exptl_crystal_F_000     800
_exptl_absorpt_coefficient_mu     1.807
_exptl_absorpt_correction_type     multi-scan
_exptl_absorpt_process_details     '(ABSCOR; Higashi, 1995)'
_exptl_absorpt_correction_T_min     0.788
_exptl_absorpt_correction_T_max     0.862
_exptl_special_details
;
;
_diffrn_ambient_temperature     294(2)
_diffrn_radiation_type     MoK\a
_diffrn_radiation_wavelength     0.71073
_diffrn_radiation_source     'fine-focus sealed tube'
_diffrn_radiation_monochromator     graphite
_diffrn_measurement_device_type     'Rigaku R-AXIS RAPID IP'
_diffrn_measurement_method     \w
_diffrn_detector_area_resol_mean     10.0
_diffrn_reflns_number     11270
_diffrn_reflns_av_R_equivalents     0.0324
_diffrn_reflns_av_sigmaI/netI     0.0378
_diffrn_reflns_theta_min     3.26
_diffrn_reflns_theta_max     25.20
_diffrn_reflns_theta_full     25.20
_diffrn_measured_fraction_theta_max     0.998
_diffrn_measured_fraction_theta_full     0.998
_diffrn_reflns_limit_h_min     -9
_diffrn_reflns_limit_h_max     9
_diffrn_reflns_limit_k_min     -16
_diffrn_reflns_limit_k_max     15
_diffrn_reflns_limit_l_min     -18
_diffrn_reflns_limit_l_max     17
_diffrn_standards_number     0
_diffrn_standards_interval_count     0
_diffrn_standards_interval_time     0
_diffrn_standards_decay_%     ?
_refine_special_details
;
Refinement of <i>F</i>^2^ against ALL reflections. The weighted <i>R</i>-factor
<i>wR</i> and goodness of fit <i>S</i> are based on <i>F</i>^2^, conventional
<i>R</i>-factors <i>R</i> are based on <i>F</i>, with <i>F</i> set to zero for
negative <i>F</i>^2^. The threshold expression of <i>F</i>^2^ >
\s(<i>F</i>^2^) is used only for calculating <i>R</i>-factors(gt) <i>etc</i>.
and is not relevant to the choice of reflections for refinement.
<i>R</i>-factors based on <i>F</i>^2^ are statistically about twice as large
as those based on <i>F</i>, and <i>R</i>- factors based on ALL data will be
even larger.
;
_reflns_number_total     2975
_reflns_number_gt     1933
_reflns_threshold_expression     I>2\s(I)
_refine_ls_structure_factor_coef     Fsqd
_refine_ls_matrix_type     full
_refine_ls_R_factor_all     0.0790
_refine_ls_R_factor_gt     0.0561
_refine_ls_wR_factor_gt     0.1452
_refine_ls_wR_factor_ref     0.1531
_refine_ls_goodness_of_fit_ref     0.948
_refine_ls_restrained_S_all     0.948
_refine_ls_number_reflns     2975
_refine_ls_number_parameters     208
_refine_ls_number_restraints     0
_refine_ls_hydrogen_treatment     constr
_refine_ls_weighting_scheme     calc
_refine_ls_weighting_details
                 'calc w=1/[\s^2^(Fo^2^)+(0.1036P)^2^] where P=(Fo^2^+2Fc^2^)/3'
_atom_sites_solution_hydrogens     geom
_atom_sites_solution_primary     direct
_atom_sites_solution_secondary     difmap
_refine_ls_shift/su_max     0.000
_refine_ls_shift/su_mean     0.000
_refine_diff_density_max     1.326
_refine_diff_density_min     -0.390
_refine_ls_extinction_method     none
_refine_ls_extinction_coef     ?
loop_
    _atom_type_symbol
    _atom_type_description
    _atom_type_scat_dispersion_real
    _atom_type_scat_dispersion_imag
    _atom_type_scat_source
    'C' 'C' 0.0033 0.0016
                         'International Tables Vol C Tables 4.2.6.8 and 6.1.1.4'
    'H' 'H' 0.0000 0.0000
                         'International Tables Vol C Tables 4.2.6.8 and 6.1.1.4'
    'N' 'N' 0.0061 0.0033
                         'International Tables Vol C Tables 4.2.6.8 and 6.1.1.4'
    'Zn' 'Zn' 0.2839 1.4301
                         'International Tables Vol C Tables 4.2.6.8 and 6.1.1.4'
    'Cl' 'Cl' 0.1484 0.1585
                         'International Tables Vol C Tables 4.2.6.8 and 6.1.1.4'
_computing_data_collection     'PROCESS-AUTO (Rigaku, 1998)'
_computing_cell_refinement     'PROCESS-AUTO (Rigaku, 1998)'
_computing_data_reduction     'CrystalStructure (Rigaku/MSC, 2002)'
_computing_structure_solution     'SIR92 (Altomare <i>et al.</i>,  1993)'
_computing_structure_refinement     'SHELXL97 (Sheldrick, 2008)'
_computing_molecular_graphics     'ORTEP-3 (Farrugia, 1997)'
_computing_publication_material
                                'WinGX (Farrugia, 1999) and PLATON (Spek, 2009)'
loop_
    _atom_site_type_symbol
    _atom_site_label
    _atom_site_fract_x
    _atom_site_fract_y
    _atom_site_fract_z
    _atom_site_U_iso_or_equiv
    _atom_site_adp_type
    _atom_site_calc_flag
    _atom_site_refinement_flags
    _atom_site_occupancy
    _atom_site_disorder_assembly
    _atom_site_disorder_group
    Zn Zn 0.75125(6) 0.30754(4) 0.25278(3) 0.0408(2) Uani d . 1 . .
    Cl Cl1 0.51169(15) 0.22275(10) 0.27066(8) 0.0597(4) Uani d . 1 . .
    Cl Cl2 0.98654(16) 0.21580(10) 0.25609(9) 0.0616(4) Uani d . 1 . .
    N N1 0.7603(4) 0.3828(3) 0.1381(2) 0.0448(9) Uani d . 1 . .
    N N2 0.7615(5) 0.4115(3) 0.3490(2) 0.0466(9) Uani d . 1 . .
    C C1 0.7034(6) 0.4723(4) 0.1236(3) 0.0482(11) Uani d . 1 . .
    H H1 0.6550 0.5071 0.1688 0.058 Uiso calc R 1 . .
    C C2 0.7109(5) 0.5212(3) 0.0418(3) 0.0423(10) Uani d . 1 . .
    C C3 0.6513(6) 0.6175(4) 0.0286(3) 0.0590(13) Uani d . 1 . .
    H H3 0.6042 0.6540 0.0731 0.071 Uiso calc R 1 . .
    C C4 0.6632(7) 0.6570(4) -0.0501(3) 0.0651(14) Uani d . 1 . .
    H H4 0.6234 0.7216 -0.0595 0.078 Uiso calc R 1 . .
    C C5 0.7340(7) 0.6037(5) -0.1187(3) 0.0645(15) Uani d . 1 . .
    H H5 0.7409 0.6337 -0.1721 0.077 Uiso calc R 1 . .
    C C6 0.7913(7) 0.5106(5) -0.1080(3) 0.0620(14) Uani d . 1 . .
    H H6 0.8365 0.4755 -0.1538 0.074 Uiso calc R 1 . .
    C C7 0.7822(6) 0.4647(4) -0.0243(3) 0.0481(12) Uani d . 1 . .
    C C8 0.8407(6) 0.3682(4) -0.0097(3) 0.0589(13) Uani d . 1 . .
    H H8 0.8863 0.3301 -0.0536 0.071 Uiso calc R 1 . .
    C C9 0.8294(6) 0.3310(4) 0.0713(3) 0.0559(12) Uani d . 1 . .
    H H9 0.8708 0.2670 0.0816 0.067 Uiso calc R 1 . .
    C C10 0.7032(6) 0.3890(4) 0.4234(3) 0.0525(12) Uani d . 1 . .
    H H10 0.6485 0.3279 0.4303 0.063 Uiso calc R 1 . .
    C C11 0.7191(5) 0.4547(3) 0.4968(3) 0.0444(11) Uani d . 1 . .
    C C12 0.6585(7) 0.4275(4) 0.5760(3) 0.0620(14) Uani d . 1 . .
    H H12 0.6066 0.3658 0.5846 0.074 Uiso calc R 1 . .
    C C13 0.6774(7) 0.4941(5) 0.6412(3) 0.0676(15) Uani d . 1 . .
    H H13 0.6375 0.4770 0.6950 0.081 Uiso calc R 1 . .
    C C14 0.7542(6) 0.5864(4) 0.6299(3) 0.0591(14) Uani d . 1 . .
    H H14 0.7638 0.6297 0.6761 0.071 Uiso calc R 1 . .
    C C15 0.8152(6) 0.6148(4) 0.5537(3) 0.0582(13) Uani d . 1 . .
    H H15 0.8673 0.6767 0.5473 0.070 Uiso calc R 1 . .
    C C16 0.7987(5) 0.5473(3) 0.4815(3) 0.0448(11) Uani d . 1 . .
    C C17 0.8591(6) 0.5706(4) 0.4020(3) 0.0552(13) Uani d . 1 . .
    H H17 0.9120 0.6316 0.3920 0.066 Uiso calc R 1 . .
    C C18 0.8402(6) 0.5027(4) 0.3381(3) 0.0551(13) Uani d . 1 . .
    H H18 0.8824 0.5185 0.2845 0.066 Uiso calc R 1 . .
loop_
    _atom_site_aniso_label
    _atom_site_aniso_U_11
    _atom_site_aniso_U_22
    _atom_site_aniso_U_33
    _atom_site_aniso_U_12
    _atom_site_aniso_U_13
    _atom_site_aniso_U_23
    Zn 0.0544(4) 0.0332(3) 0.0347(3) 0.0000(2) 0.0035(2) -0.0002(2)
    Cl1 0.0625(8) 0.0496(8) 0.0672(8) -0.0098(6) 0.0145(6) -0.0045(6)
    Cl2 0.0638(8) 0.0546(8) 0.0665(8) 0.0131(6) 0.0068(6) -0.0011(6)
    N1 0.051(2) 0.042(2) 0.042(2) -0.0036(18) -0.0006(16) 0.0036(17)
    N2 0.053(2) 0.049(2) 0.037(2) 0.0060(19) 0.0019(16) -0.0027(18)
    C1 0.053(3) 0.048(3) 0.043(3) -0.004(2) -0.002(2) -0.006(2)
    C2 0.047(2) 0.043(3) 0.037(2) -0.007(2) -0.0001(19) -0.007(2)
    C3 0.072(3) 0.050(3) 0.055(3) 0.004(3) -0.007(2) -0.003(3)
    C4 0.073(3) 0.070(4) 0.053(3) -0.011(3) -0.010(3) 0.012(3)
    C5 0.077(4) 0.082(4) 0.034(3) -0.015(3) -0.003(2) 0.018(3)
    C6 0.071(3) 0.074(4) 0.040(3) -0.006(3) 0.002(2) 0.009(3)
    C7 0.048(3) 0.046(3) 0.050(3) -0.006(2) -0.002(2) -0.005(2)
    C8 0.071(3) 0.060(3) 0.045(3) 0.004(3) 0.008(2) -0.015(2)
    C9 0.071(3) 0.056(3) 0.041(3) 0.000(3) 0.009(2) -0.002(2)
    C10 0.054(3) 0.057(3) 0.046(3) 0.001(2) 0.000(2) 0.001(2)
    C11 0.041(2) 0.044(3) 0.049(3) 0.005(2) 0.001(2) 0.005(2)
    C12 0.067(3) 0.061(4) 0.058(3) -0.002(3) 0.010(3) 0.008(3)
    C13 0.075(4) 0.078(4) 0.049(3) 0.005(3) -0.001(3) -0.012(3)
    C14 0.069(3) 0.067(4) 0.041(3) 0.011(3) -0.004(2) -0.013(3)
    C15 0.062(3) 0.063(3) 0.050(3) 0.008(3) -0.005(2) -0.008(3)
    C16 0.042(2) 0.049(3) 0.043(3) 0.013(2) 0.0004(19) 0.012(2)
    C17 0.072(3) 0.038(3) 0.056(3) -0.003(2) 0.004(2) 0.010(2)
    C18 0.073(3) 0.043(3) 0.050(3) 0.002(2) -0.005(2) -0.007(2)
_geom_special_details
;
All e.s.d.'s (except the e.s.d. in the dihedral angle between two l.s. planes)
are estimated using the full covariance matrix. The cell e.s.d.'s are taken
into account individually in the estimation of e.s.d.'s in distances, angles
and torsion angles; correlations between e.s.d.'s in cell parameters are only
used when they are defined by crystal symmetry. An approximate (isotropic)
treatment of cell e.s.d.'s is used for estimating e.s.d.'s involving l.s.
planes.
;
loop_
    _geom_bond_atom_site_label_1
    _geom_bond_atom_site_label_2
    _geom_bond_site_symmetry_2
    _geom_bond_distance
    _geom_bond_publ_flag
    Zn N1 . 2.062(4) y
    Zn N2 . 2.052(4) y
    Zn Cl1 . 2.2235(13) y
    Zn Cl2 . 2.2262(13) y
    N1 C1 . 1.298(6) ?
    N1 C9 . 1.370(6) ?
    N2 C10 . 1.290(6) ?
    N2 C18 . 1.379(6) ?
    C1 C2 . 1.441(6) ?
    C1 H1 . 0.9300 ?
    C2 C3 . 1.385(7) ?
    C2 C7 . 1.403(6) ?
    C3 C4 . 1.346(7) ?
    C3 H3 . 0.9300 ?
    C4 C5 . 1.406(8) ?
    C4 H4 . 0.9300 ?
    C5 C6 . 1.334(8) ?
    C5 H5 . 0.9300 ?
    C6 C7 . 1.450(7) ?
    C6 H6 . 0.9300 ?
    C7 C8 . 1.388(7) ?
    C8 C9 . 1.366(7) ?
    C8 H8 . 0.9300 ?
    C9 H9 . 0.9300 ?
    C10 C11 . 1.453(6) ?
    C10 H10 . 0.9300 ?
    C11 C12 . 1.381(7) ?
    C11 C16 . 1.409(6) ?
    C12 C13 . 1.363(7) ?
    C12 H12 . 0.9300 ?
    C13 C14 . 1.387(8) ?
    C13 H13 . 0.9300 ?
    C14 C15 . 1.344(7) ?
    C14 H14 . 0.9300 ?
    C15 C16 . 1.453(7) ?
    C15 H15 . 0.9300 ?
    C16 C17 . 1.371(6) ?
    C17 C18 . 1.359(7) ?
    C17 H17 . 0.9300 ?
    C18 H18 . 0.9300 ?
loop_
    _geom_angle_atom_site_label_1
    _geom_angle_atom_site_label_2
    _geom_angle_atom_site_label_3
    _geom_angle_site_symmetry_1
    _geom_angle_site_symmetry_3
    _geom_angle
    _geom_angle_publ_flag
    N2 Zn N1 . . 108.05(16) ?
    N2 Zn Cl1 . . 106.47(11) ?
    N1 Zn Cl1 . . 112.99(10) ?
    N2 Zn Cl2 . . 108.96(11) ?
    N1 Zn Cl2 . . 104.91(11) ?
    Cl1 Zn Cl2 . . 115.26(6) ?
    C1 N1 C9 . . 118.1(4) ?
    C1 N1 Zn . . 126.1(3) ?
    C9 N1 Zn . . 115.8(3) ?
    C10 N2 C18 . . 118.7(4) ?
    C10 N2 Zn . . 119.6(4) ?
    C18 N2 Zn . . 121.6(3) ?
    N1 C1 C2 . . 123.9(4) ?
    N1 C1 H1 . . 118.1 ?
    C2 C1 H1 . . 118.1 ?
    C3 C2 C7 . . 121.8(4) ?
    C3 C2 C1 . . 122.6(4) ?
    C7 C2 C1 . . 115.6(4) ?
    C4 C3 C2 . . 118.4(5) ?
    C4 C3 H3 . . 120.8 ?
    C2 C3 H3 . . 120.8 ?
    C3 C4 C5 . . 122.1(5) ?
    C3 C4 H4 . . 118.9 ?
    C5 C4 H4 . . 118.9 ?
    C6 C5 C4 . . 120.8(5) ?
    C6 C5 H5 . . 119.6 ?
    C4 C5 H5 . . 119.6 ?
    C5 C6 C7 . . 119.3(5) ?
    C5 C6 H6 . . 120.3 ?
    C7 C6 H6 . . 120.3 ?
    C8 C7 C2 . . 120.8(4) ?
    C8 C7 C6 . . 121.7(5) ?
    C2 C7 C6 . . 117.5(5) ?
    C9 C8 C7 . . 117.9(5) ?
    C9 C8 H8 . . 121.0 ?
    C7 C8 H8 . . 121.0 ?
    C8 C9 N1 . . 123.6(5) ?
    C8 C9 H9 . . 118.2 ?
    N1 C9 H9 . . 118.2 ?
    N2 C10 C11 . . 123.0(5) ?
    N2 C10 H10 . . 118.5 ?
    C11 C10 H10 . . 118.5 ?
    C12 C11 C16 . . 122.8(5) ?
    C12 C11 C10 . . 121.6(5) ?
    C16 C11 C10 . . 115.6(4) ?
    C13 C12 C11 . . 117.7(5) ?
    C13 C12 H12 . . 121.2 ?
    C11 C12 H12 . . 121.2 ?
    C12 C13 C14 . . 122.1(5) ?
    C12 C13 H13 . . 118.9 ?
    C14 C13 H13 . . 118.9 ?
    C15 C14 C13 . . 121.5(5) ?
    C15 C14 H14 . . 119.2 ?
    C13 C14 H14 . . 119.2 ?
    C14 C15 C16 . . 119.1(5) ?
    C14 C15 H15 . . 120.5 ?
    C16 C15 H15 . . 120.5 ?
    C17 C16 C11 . . 120.7(5) ?
    C17 C16 C15 . . 122.5(5) ?
    C11 C16 C15 . . 116.8(4) ?
    C18 C17 C16 . . 118.7(5) ?
    C18 C17 H17 . . 120.6 ?
    C16 C17 H17 . . 120.6 ?
    C17 C18 N2 . . 123.2(5) ?
    C17 C18 H18 . . 118.4 ?
    N2 C18 H18 . . 118.4 ?
data_global
_journal_date_recd_electronic     2010-06-22
_journal_date_accepted     2010-06-24
_journal_name_full     'Acta Crystallographica, Section E'
_journal_year     2010
_journal_volume     66
_journal_issue      8
_journal_page_first     m876
_journal_page_last     m876
_journal_paper_category     QM
_journal_coeditor_code     HB5517
_publ_contact_author_name     'Prof. Duan-Jun Xu'
_publ_contact_author_address
;
Department of Chemistry
Zhejiang University
Hangzhou, 310027
P.R.China
;
_publ_contact_author_email     xudj@mail.hz.zj.cn
_publ_section_title
;
Dichloridobis(isoquinoline-\k<i>N</i>)zinc(II)
;
loop_
    _publ_author_name
    _publ_author_address
    'Meng-Jiao Li'
;
Department of Chemistry
Zhejiang University
People's Republic of China
;
    'Jing-Jing Nie'
;
Department of Chemistry
Zhejiang University
People's Republic of China
;
    'Duan-Jun Xu'
;
Department of Chemistry
Zhejiang University
People's Republic of China
;
