# Supplementary material for: Dichloridobis(isoquinoline-κN)zinc(II)
Source: Acta Crystallogr Sect E Struct Rep Online. 2010 Jul 3;66(Pt 8):m876. doi: 10.1107/S1600536810024803 (PMC3007211; doi:10.1107/S1600536810024803)
Supplement: Supplementary file 2 [file e-66-0m876-Isup2.hkl]

#
# h,k,l, Fc-squared, Fo-squared, sigma(Fo-squared) and status flag
#
data_I
_shelx_title ' LMJ-6 in'
_shelx_refln_list_code          4
_shelx_F_calc_maximum      279.90
_exptl_crystal_F_000       800.00
_reflns_d_resolution_high  0.8347
 
loop_
 _symmetry_equiv_pos_as_xyz
 'x, y, z'
 '-x+1/2, y+1/2, -z+1/2'
 '-x, -y, -z'
 'x-1/2, -y-1/2, z-1/2'
 
_cell_length_a     7.8956
_cell_length_b    13.3625
_cell_length_c    15.6771
_cell_angle_alpha  90.000
_cell_angle_beta   90.220
_cell_angle_gamma  90.000
 
_shelx_F_squared_multiplier     1.000
 
loop_
 _refln_index_h
 _refln_index_k
 _refln_index_l
 _refln_F_squared_calc
 _refln_F_squared_meas
 _refln_F_squared_sigma
 _refln_observed_status
   2   0   0    65424.42    75019.88    379.51 o
   4   0   0    21754.21    23819.46     89.00 o
   6   0   0        6.95       19.67      9.76 o
   8   0   0      872.91      873.56     64.88 o
   2   1   0      474.76      317.29     16.78 o
   3   1   0       17.21       14.00      4.57 o
   4   1   0       40.72       33.38      6.43 o
   5   1   0        5.52        2.94      5.84 o
   6   1   0        1.14        0.00      5.94 o
   7   1   0        0.50        0.00      5.97 o
   8   1   0        3.48        0.00     14.70 o
   9   1   0        0.01        0.00     26.85 o
   1   2   0     6675.18     8008.92     64.13 o
   2   2   0    18748.53    22729.04    254.30 o
   3   2   0     6991.35     8189.35     94.93 o
   4   2   0     5782.90     5008.75    671.82 o
   5   2   0     1297.09     1373.00     31.80 o
   6   2   0        8.73        8.67     14.21 o
   7   2   0      701.22      668.38     24.40 o
   8   2   0      892.42      902.16     31.98 o
   9   2   0       35.48       28.89     27.32 o
   1   3   0       25.26       20.92      7.29 o
   2   3   0     1112.77      762.96     26.13 o
   3   3   0       95.62       84.48     12.79 o
   4   3   0      257.63      216.44     31.42 o
   5   3   0       42.07       25.40     15.86 o
   6   3   0       16.95        2.46     18.12 o
   7   3   0       20.78       20.85     16.22 o
   8   3   0        0.33        0.00     17.48 o
   9   3   0        0.48        0.00     21.30 o
   0   4   0     1469.96     1697.81     35.29 o
   1   4   0     6835.18     7411.39     68.72 o
   2   4   0     4743.25     5554.57     46.05 o
   3   4   0     5814.62     6298.71     58.17 o
   4   4   0     1728.63     1996.06     37.38 o
   5   4   0      742.57      705.30     33.96 o
   6   4   0      320.93      314.63     29.71 o
   7   4   0     1055.46     1096.95     36.90 o
   8   4   0       39.97        2.68     23.61 o
   9   4   0       34.47       22.92     24.36 o
   1   5   0        1.82        8.58      9.30 o
   2   5   0     2255.20     1791.28     26.11 o
   3   5   0       35.17       21.04      7.98 o
   4   5   0      579.93      539.02     23.72 o
   5   5   0        6.34        5.82     16.11 o
   6   5   0        4.67        1.60     23.61 o
   7   5   0        1.51        7.16     32.38 o
   8   5   0       13.89       20.43     25.11 o
   0   6   0      617.52      862.28     23.29 o
   1   6   0     4644.33     5149.97     60.76 o
   2   6   0     3775.73     4264.82     63.92 o
   3   6   0     4312.69     4841.81     50.09 o
   4   6   0       15.25       28.91      6.50 o
   5   6   0      309.98      324.87     23.88 o
   6   6   0      254.91      265.07     41.95 o
   7   6   0      690.58      697.29     54.60 o
   8   6   0       11.62        4.80     26.73 o
   1   7   0        0.00        6.19     11.12 o
   2   7   0        0.06        0.00     10.97 o
   3   7   0        7.61        6.04     10.54 o
   4   7   0        2.57        0.00      7.32 o
   5   7   0        3.03       26.64     29.88 o
   6   7   0        8.77       11.01     33.79 o
   7   7   0        8.29       19.77     35.75 o
   8   7   0        6.30       24.53     30.62 o
   0   8   0     1193.82     1227.59     44.05 o
   1   8   0       35.67       51.47     13.87 o
   2   8   0     1792.47     1921.47     28.90 o
   3   8   0      480.32      523.99     19.07 o
   4   8   0     1332.16     1333.44     29.56 o
   5   8   0        0.44        0.00      7.16 o
   6   8   0      888.36      967.35     61.20 o
   7   8   0      166.91      145.03     41.62 o
   8   8   0      145.29      109.50     33.69 o
   1   9   0        0.02        0.00     13.45 o
   2   9   0       48.50       26.98     13.49 o
   3   9   0       26.33       22.85     15.48 o
   4   9   0       21.21        7.54     13.87 o
   5   9   0        0.48       10.84      9.75 o
   6   9   0       45.07       44.23     38.85 o
   7   9   0        2.35       19.54     38.67 o
   0  10   0     4830.57     5357.22     83.95 o
   1  10   0      467.19      500.60     19.07 o
   2  10   0     1536.76     1780.84     42.58 o
   3  10   0       97.54      107.73     26.63 o
   4  10   0     1833.42     2069.72     74.83 o
   5  10   0      207.00      176.14     16.32 o
   6  10   0      345.71      365.64     47.68 o
   7  10   0        1.29        0.00     36.66 o
   1  11   0       13.33        5.69     17.29 o
   2  11   0        9.53        0.00     15.87 o
   3  11   0       29.73       18.80     34.99 o
   4  11   0        6.52       33.75     36.52 o
   5  11   0        2.32        0.00     19.21 o
   6  11   0        2.04       13.22     38.50 o
   0  12   0     1105.36      975.24     56.27 o
   1  12   0     1419.75     1534.89     53.35 o
   2  12   0        1.88        0.00     19.67 o
   3  12   0      806.05      842.54     40.83 o
   4  12   0      692.38      849.72     65.03 o
   5  12   0      489.36      425.88     54.51 o
   6  12   0        4.90       23.52     41.27 o
   1  13   0       61.85       43.72     27.20 o
   2  13   0        4.07        0.00     36.01 o
   3  13   0        3.38        4.84     40.16 o
   4  13   0        4.05       51.04     43.98 o
   5  13   0        4.37        0.00     41.51 o
   0  14   0        1.72        0.00     36.90 o
   1  14   0      754.10      660.38     43.55 o
   2  14   0      965.14     1040.47     66.93 o
   3  14   0      631.18      679.43     62.86 o
   4  14   0       21.92        8.37     27.88 o
   1  15   0        4.12        0.00     30.24 o
   2  15   0        1.26       23.50     40.44 o
   3  15   0       63.49       60.75     47.22 o
   0  16   0       47.17       37.71     39.47 o
  -9   0   1      395.35      439.64     49.28 o
  -7   0   1      277.15      238.43     14.42 o
  -5   0   1     4542.90     4815.29     59.22 o
  -3   0   1     6050.63     6571.01     55.06 o
   3   0   1     3427.96     3769.68     36.06 o
   5   0   1     5765.14     6479.69     48.55 o
   7   0   1      389.24      358.49     18.07 o
   9   0   1      499.10      497.34     49.94 o
  -9   1   1        0.92        7.15     27.16 o
  -8   1   1        6.87        4.08     14.52 o
  -7   1   1        3.28        8.02      9.59 o
  -6   1   1       22.44        6.36      5.34 o
  -5   1   1        0.88        0.00      7.00 o
  -4   1   1      133.91      115.58      8.60 o
  -3   1   1       41.33       41.24      9.04 o
  -2   1   1      734.13      459.67     18.26 o
  -1   1   1       25.07       20.05      9.45 o
   1   1   1        0.81        6.95      8.37 o
   2   1   1      596.72      399.91      9.14 o
   3   1   1       15.04       10.61      5.53 o
   4   1   1        5.66        0.96      6.98 o
   5   1   1       38.01       33.37      7.30 o
   6   1   1       85.42       68.71      7.77 o
   7   1   1        7.63        6.79      6.71 o
   8   1   1       21.18       23.97     17.26 o
   9   1   1        2.92        0.00     25.77 o
  -9   2   1      262.26      241.79     32.99 o
  -8   2   1      146.48      152.04     20.21 o
  -7   2   1      120.86      106.24     16.29 o
  -6   2   1     1511.82     1581.96     47.19 o
  -5   2   1     2766.84     2912.95     62.45 o
  -4   2   1       18.06        9.64      9.21 o
  -3   2   1     2025.85     1999.88     30.61 o
  -2   2   1     2518.15     2670.27     40.95 o
  -1   2   1     5248.38     6223.17     77.67 o
   0   2   1    10411.99    12134.15     77.59 o
   1   2   1     9019.10    10646.66     37.57 o
   2   2   1    78346.76    92210.20    458.62 o
   3   2   1     2574.33     2744.76     31.15 o
   4   2   1    12480.47    13971.38    586.39 o
   5   2   1     3189.75     3429.70     41.19 o
   6   2   1     2842.32     2936.22     41.12 o
   7   2   1       60.26       48.93     14.15 o
   8   2   1       99.97       68.72     19.19 o
   9   2   1      218.59      217.92     30.24 o
  -9   3   1        0.00        0.00     26.27 o
  -8   3   1       61.96       54.87     20.45 o
  -7   3   1        8.02        9.14     19.25 o
  -6   3   1       25.66       22.86     18.53 o
  -5   3   1        7.79        0.00     15.85 o
  -4   3   1      190.72      129.61     21.86 o
  -3   3   1       43.44       35.05      6.86 o
  -2   3   1       59.35       40.88      6.75 o
  -1   3   1        0.01       13.08     10.18 o
   0   3   1     2328.61     1488.25     20.79 o
   1   3   1        3.83        4.16      7.17 o
   2   3   1       66.46       35.71      6.15 o
   3   3   1        3.74        1.76      6.00 o
   4   3   1      680.46      519.86     26.68 o
   5   3   1        0.84        4.88     15.86 o
   6   3   1      352.45      344.65     23.37 o
   7   3   1        0.03        0.95     16.07 o
   8   3   1       17.12        3.67     18.78 o
   9   3   1        0.23        0.00     27.66 o
  -9   4   1       19.59       44.10     31.79 o
  -8   4   1      171.32      181.09     27.97 o
  -7   4   1       16.86        0.00     25.53 o
  -6   4   1     2639.13     2658.79     58.53 o
  -5   4   1       60.34       59.33     19.37 o
  -4   4   1      389.47      421.90     24.10 o
  -3   4   1       60.78       81.30      6.32 o
  -2   4   1    19453.06    22188.45     95.96 o
  -1   4   1       10.81       31.85     10.26 o
   0   4   1      661.18      733.56     16.33 o
   1   4   1      342.72      384.95     12.72 o
   2   4   1    11208.35    12869.98     80.31 o
   3   4   1       39.63       83.19     13.32 o
   4   4   1      172.04      316.91     48.35 o
   5   4   1       81.11       75.52     20.70 o
   6   4   1      933.41     1026.47     34.72 o
   7   4   1       57.34       44.59     21.12 o
   8   4   1       10.33        0.00     20.41 o
   9   4   1       16.79       32.53     35.88 o
  -8   5   1       32.55       24.59     25.76 o
  -7   5   1        0.57        0.00     34.60 o
  -6   5   1       41.75       40.26     24.86 o
  -5   5   1       40.89       49.45     16.03 o
  -4   5   1      222.61      232.07     17.26 o
  -3   5   1        2.16        4.62      7.00 o
  -2   5   1      696.30      643.66     26.64 o
  -1   5   1      139.74      119.26     10.31 o
   0   5   1     2130.48     1757.07     21.40 o
   1   5   1      109.44       99.15      9.87 o
   2   5   1      227.42      209.36     11.28 o
   3   5   1       12.77       10.20      6.13 o
   4   5   1       42.89       42.77      9.05 o
   5   5   1        4.14       12.58     16.66 o
   6   5   1        2.08        0.00     23.33 o
   7   5   1        1.03       13.07     26.02 o
   8   5   1        0.62        0.00     24.31 o
  -8   6   1       11.75        6.22     35.20 o
  -7   6   1      146.52      161.07     42.53 o
  -6   6   1     1563.50     1630.54    100.92 o
  -5   6   1      350.77      366.87     24.60 o
  -4   6   1        7.19       12.92      5.43 o
  -3   6   1      784.80      767.22     20.73 o
  -2   6   1    11208.60    12350.27    118.05 o
  -1   6   1     1684.85     1974.35     28.79 o
   0   6   1      761.94      984.32     18.25 o
   1   6   1     1913.29     2176.27     26.95 o
   2   6   1     7494.75     7953.39     52.39 o
   3   6   1     1520.46     1581.04     28.51 o
   4   6   1        9.53       19.22      8.92 o
   5   6   1      350.09      340.16     29.56 o
   6   6   1     2127.69     2235.43    107.45 o
   7   6   1      151.15      118.97     31.49 o
   8   6   1       68.52       36.36     27.55 o
  -8   7   1        7.27        0.00     39.53 o
  -7   7   1       17.80        0.00     35.32 o
  -6   7   1        5.58        0.00     34.82 o
  -5   7   1        2.11        0.00     29.51 o
  -4   7   1        8.27        5.00      7.78 o
  -3   7   1       55.07       47.06     11.50 o
  -2   7   1     1124.46     1006.03     27.22 o
  -1   7   1      240.08      226.30     15.20 o
   0   7   1     2227.77     1984.66     35.66 o
   1   7   1        0.11        0.00     10.76 o
   2   7   1     1314.25     1211.26     24.59 o
   3   7   1       85.26       76.68      9.90 o
   4   7   1        7.27        6.44      5.92 o
   5   7   1       32.24       28.46      5.64 o
   6   7   1        0.96       11.65     34.69 o
   7   7   1        0.01        8.94     29.27 o
   8   7   1        4.70       13.22     29.59 o
  -8   8   1        0.03       26.60     40.84 o
  -7   8   1      199.84      200.49     44.40 o
  -6   8   1     1413.87     1379.99     70.01 o
  -5   8   1     1173.61      990.66     72.37 o
  -4   8   1       14.65       27.87     10.39 o
  -3   8   1     1671.62     1743.40     30.83 o
  -2   8   1     6613.85     7752.56     64.29 o
  -1   8   1     3637.89     3830.99     70.17 o
   0   8   1      468.51      484.92     22.47 o
   1   8   1     3960.24     4312.08     45.17 o
   2   8   1     4116.67     4376.02     43.22 o
   3   8   1     2345.48     2591.96     32.17 o
   4   8   1      313.13      293.74     16.35 o
   5   8   1     1299.19     1284.51     71.74 o
   6   8   1      623.38      671.39     56.20 o
   7   8   1      185.72      176.04     34.30 o
   8   8   1       25.63       29.89     32.33 o
  -7   9   1        0.41        0.00     39.31 o
  -6   9   1        8.75       40.96     39.55 o
  -5   9   1       29.95       34.85      7.35 o
  -4   9   1        7.62        5.51     12.32 o
  -3   9   1       58.72       61.07     17.60 o
  -2   9   1        0.34        0.00     15.34 o
  -1   9   1       10.25       10.06     13.51 o
   0   9   1      157.09      155.98     14.28 o
   1   9   1      237.74      244.64     17.09 o
   2   9   1       23.92       16.04     13.49 o
   3   9   1        1.18        0.00     12.89 o
   4   9   1       89.86       95.59     15.69 o
   5   9   1       97.69       85.70     14.79 o
   6   9   1        8.97       47.07     39.28 o
   7   9   1        0.25        0.00     31.99 o
  -7  10   1      102.22       68.19     39.51 o
  -6  10   1        5.81        0.00     35.33 o
  -5  10   1      992.83      941.07     34.46 o
  -4  10   1     2025.94     1979.69     40.40 o
  -3  10   1     1081.81     1109.38     45.05 o
  -2  10   1      105.25      119.94     24.95 o
  -1  10   1     2570.96     2787.77     38.59 o
   0  10   1     3030.99     3257.59     49.80 o
   1  10   1     2291.55     2507.22     36.74 o
   2  10   1      244.33      227.60     22.48 o
   3  10   1      805.02      852.85     31.60 o
   4  10   1      972.82     1021.68     32.70 o
   5  10   1      875.91      869.55     35.22 o
   6  10   1       99.34      126.60     42.79 o
   7  10   1       83.44       54.08     32.18 o
  -6  11   1        1.28       18.43     42.07 o
  -5  11   1       10.99        4.44     17.69 o
  -4  11   1       36.37       38.94     22.39 o
  -3  11   1        5.82        3.04     34.43 o
  -2  11   1        8.57       19.89     21.17 o
  -1  11   1       17.21       14.08     19.50 o
   0  11   1       98.22       80.09     19.02 o
   1  11   1       83.82       79.17     17.27 o
   2  11   1       28.98        7.91     15.79 o
   3  11   1       33.71       20.84     25.51 o
   4  11   1       32.53       27.13     21.09 o
   5  11   1        1.36       11.70     39.86 o
   6  11   1        8.81       41.82     40.99 o
  -6  12   1       21.76       26.58     38.67 o
  -5  12   1      285.70      317.46     53.33 o
  -4  12   1     1649.22     1480.58     51.60 o
  -3  12   1       97.84       90.91     25.70 o
  -2  12   1      510.98      561.03     35.94 o
  -1  12   1      290.84      264.20     31.89 o
   0  12   1     4042.31     4099.99     69.23 o
   1  12   1      304.11      297.93     32.84 o
   2  12   1      369.39      438.64     28.16 o
   3  12   1       57.68       26.53     25.30 o
   4  12   1     1674.17     1974.98    137.43 o
   5  12   1      272.55      245.45     46.35 o
   6  12   1      110.74      108.96     54.75 o
  -5  13   1        0.58        0.00     38.07 o
  -4  13   1       30.77       35.87     24.79 o
  -3  13   1        2.42        0.00     41.45 o
  -2  13   1       21.70       18.21     38.24 o
  -1  13   1       41.88       64.94     35.45 o
   0  13   1       26.69       26.18     23.08 o
   1  13   1        4.15       17.43     27.64 o
   2  13   1      132.20       94.14     28.86 o
   3  13   1       29.08       19.35     40.24 o
   4  13   1        0.17        0.00     46.84 o
   5  13   1        3.99       14.76     42.69 o
  -4  14   1      386.71      360.19     49.92 o
  -3  14   1      203.62      169.06     33.50 o
  -2  14   1      124.66      138.12     44.47 o
  -1  14   1      101.70      107.01     40.32 o
   0  14   1      984.91      902.61     41.96 o
   1  14   1       87.78       89.87     31.90 o
   2  14   1      314.77      262.16     36.16 o
   3  14   1      234.37      187.52     45.75 o
   4  14   1      697.37      654.42     62.25 o
  -3  15   1        9.25       38.69     32.61 o
  -2  15   1        1.11       12.41     39.49 o
  -1  15   1       11.19       16.92     37.20 o
   0  15   1       46.03       39.61     32.58 o
   1  15   1       10.16       17.03     31.43 o
   2  15   1       24.75        4.62     42.20 o
   3  15   1        1.59        0.00     46.99 o
  -8   0   2     1611.00     1508.81     46.36 o
  -6   0   2      532.20      542.58     24.40 o
  -4   0   2    22992.12    25799.68    129.23 o
  -2   0   2     1059.96     1568.02     21.38 o
   2   0   2    18131.40    22310.23     66.88 o
   4   0   2    11490.44    12468.89     81.99 o
   6   0   2      662.75      829.12     30.54 o
   8   0   2     1400.45     1452.53     39.63 o
  -9   1   2        0.64        4.88     26.33 o
  -8   1   2        7.11        0.00     12.27 o
  -7   1   2        8.51        9.23     10.33 o
  -6   1   2       84.06       45.32      6.30 o
  -5   1   2        5.90        3.67      7.64 o
  -4   1   2      444.98      342.43     12.19 o
  -3   1   2       29.86       18.43      6.73 o
  -2   1   2        0.32       12.90      6.65 o
  -1   1   2        1.76        1.29      5.44 o
   1   1   2        3.34        0.23      6.93 o
   2   1   2     1271.62      824.40     13.07 o
   3   1   2       16.26       15.32      6.01 o
   4   1   2      233.39      195.51     10.29 o
   5   1   2        0.17        0.00      7.57 o
   6   1   2       65.51       47.56      8.36 o
   7   1   2       17.42       11.27      7.71 o
   8   1   2       42.02       26.79     17.04 o
   9   1   2        6.24        9.98     23.80 o
  -9   2   2       27.55        2.92     26.20 o
  -8   2   2      607.40      692.96     30.72 o
  -7   2   2      569.81      604.93     20.66 o
  -6   2   2       11.49       15.96     11.43 o
  -5   2   2      809.86      856.16     22.43 o
  -4   2   2     6911.81     7275.99    127.41 o
  -3   2   2     3483.54     4037.33     35.88 o
  -2   2   2     2819.86     3362.45     23.99 o
  -1   2   2     5187.16     5854.63     41.17 o
   0   2   2    52344.31    60115.42    455.39 o
   1   2   2     5082.39     5931.32     34.87 o
   2   2   2    10633.67    13105.85     52.42 o
   3   2   2     3471.96     4071.53     25.95 o
   4   2   2    25241.04    28919.85    112.23 o
   5   2   2      342.44      313.79      9.35 o
   6   2   2      283.09      280.72     13.88 o
   7   2   2      466.60      483.11     23.08 o
   8   2   2      484.69      450.29     26.00 o
   9   2   2       30.84       28.85     24.57 o
  -9   3   2       15.19       17.74     27.06 o
  -8   3   2       30.54        9.79     19.38 o
  -7   3   2        6.79        8.42      5.62 o
  -6   3   2        0.85        7.04      8.50 o
  -5   3   2        0.90        3.76      9.28 o
  -4   3   2       42.64       33.52     10.60 o
  -3   3   2       10.46        3.40      5.30 o
  -2   3   2       66.24       66.94     12.19 o
  -1   3   2       12.09       12.13      9.41 o
   0   3   2      624.92      415.33     13.96 o
   1   3   2      180.59      143.57      8.65 o
   2   3   2      647.53      530.11     14.43 o
   3   3   2       52.03       46.12      8.89 o
   4   3   2      149.59      130.82     10.18 o
   5   3   2        0.40        0.00     13.92 o
   6   3   2      168.01      161.33     18.34 o
   7   3   2        6.55       14.81     17.27 o
   8   3   2        0.01        0.18     22.26 o
   9   3   2        1.83        0.00     25.28 o
  -9   4   2       70.06       60.97     34.72 o
  -8   4   2      210.99      270.72     40.12 o
  -7   4   2     1129.86     1137.69     57.47 o
  -6   4   2      223.50      273.68     29.15 o
  -5   4   2     1053.17      822.06    116.94 o
  -4   4   2     2937.74     2932.21     61.37 o
  -3   4   2     5931.19     6393.04     51.46 o
  -2   4   2       49.64       68.57     10.35 o
  -1   4   2     7734.34     8691.06     44.66 o
   0   4   2    13101.96    15242.75    251.60 o
   1   4   2     6482.23     7421.70     58.35 o
   2   4   2     7871.05     9718.72     45.31 o
   3   4   2     8934.55    10108.96     61.77 o
   4   4   2      861.13     1244.15     20.14 o
   5   4   2     1680.50     1826.77     35.92 o
   6   4   2     2212.60     2595.28     49.92 o
   7   4   2     1477.23     1569.50     42.25 o
   8   4   2       10.47        0.00     26.31 o
   9   4   2       55.90       54.30     37.93 o
  -8   5   2       28.27       34.54     35.99 o
  -7   5   2        7.99        0.00     34.82 o
  -6   5   2       35.18       26.16     33.19 o
  -5   5   2        1.50        0.00     16.64 o
  -4   5   2        8.38        9.33      8.45 o
  -3   5   2       11.54        8.17      7.97 o
  -2   5   2      647.56      467.62     17.12 o
  -1   5   2        2.90        3.96      9.37 o
   0   5   2        0.44       11.85      7.99 o
   1   5   2       78.84       70.40      9.07 o
   2   5   2      516.15      436.17     14.15 o
   3   5   2       21.26       23.71      7.98 o
   4   5   2     1069.74      932.67     22.26 o
   5   5   2       10.36        5.42     17.44 o
   6   5   2        8.52        7.66     21.04 o
   7   5   2       23.41       13.93     26.11 o
   8   5   2        1.77        0.00     25.75 o
  -8   6   2       38.72       35.01     36.36 o
  -7   6   2      706.89      769.40     55.02 o
  -6   6   2     1149.03     1353.60     62.36 o
  -5   6   2      510.72      526.15     26.74 o
  -4   6   2      157.35      167.10      9.11 o
  -3   6   2     3251.54     3485.33     34.52 o
  -2   6   2     3969.57     4351.00     42.07 o
  -1   6   2     3206.53     3513.98     61.40 o
   0   6   2      168.10      157.59     10.72 o
   1   6   2     1996.98     2096.76     27.72 o
   2   6   2     2785.59     2821.68     32.40 o
   3   6   2     3844.72     4101.80     29.59 o
   4   6   2        9.56       16.01     10.00 o
   5   6   2      219.57      199.07     12.05 o
   6   6   2      188.99      161.81     30.49 o
   7   6   2      591.36      585.75     39.17 o
   8   6   2        3.86       28.22     32.57 o
  -8   7   2       19.26        6.60     39.55 o
  -7   7   2       13.26        0.00     34.28 o
  -6   7   2       86.68       89.21     37.69 o
  -5   7   2        2.03        0.00      5.37 o
  -4   7   2       73.08       73.62      9.57 o
  -3   7   2       38.49       29.74     10.22 o
  -2   7   2       48.65       58.10     14.40 o
  -1   7   2      131.91      146.42     18.96 o
   0   7   2      529.03      419.76     19.63 o
   1   7   2       28.69       25.87     10.29 o
   2   7   2       97.36       71.04     12.06 o
   3   7   2       66.91       65.00      9.93 o
   4   7   2       10.98       12.45     12.43 o
   5   7   2        1.30        0.00     10.15 o
   6   7   2       68.81       54.57     30.17 o
   7   7   2       18.70        9.02     28.56 o
   8   7   2        5.50        0.00     29.11 o
  -8   8   2      176.13      174.90     46.89 o
  -7   8   2      226.59      168.21     41.77 o
  -6   8   2      794.40      842.41     79.01 o
  -5   8   2       16.20        7.17      6.64 o
  -4   8   2     1415.75     1533.35     26.62 o
  -3   8   2      434.52      485.58     17.35 o
  -2   8   2     3024.29     3219.07     46.31 o
  -1   8   2      495.21      555.47     24.28 o
   0   8   2     3549.61     4025.44     55.91 o
   1   8   2      215.04      231.98     15.93 o
   2   8   2     3427.51     3776.18     38.73 o
   3   8   2      832.54      895.84     20.45 o
   4   8   2     1424.11     1530.15     34.96 o
   5   8   2        4.94        7.82     12.70 o
   6   8   2      618.17      653.95     43.19 o
   7   8   2      201.63      192.09     36.43 o
   8   8   2       83.69       48.66     31.25 o
  -7   9   2        0.58        2.22     37.33 o
  -6   9   2        7.96        2.32     36.24 o
  -5   9   2       28.22       16.78      9.66 o
  -4   9   2       35.75       26.94     14.25 o
  -3   9   2        3.71        0.00     16.99 o
  -2   9   2        1.83        2.58     14.91 o
  -1   9   2       39.93       32.12     14.68 o
   0   9   2      205.45      255.53     15.91 o
   1   9   2       13.85        9.13     13.55 o
   2   9   2      759.62      687.57     25.04 o
   3   9   2       28.88       30.11     13.27 o
   4   9   2      351.68      305.67     17.02 o
   5   9   2        0.50        0.00     14.74 o
   6   9   2       82.99       68.57     30.92 o
   7   9   2        0.11        0.00     31.45 o
  -7  10   2       52.83       52.15     39.56 o
  -6  10   2      153.43      177.46     40.83 o
  -5  10   2      351.22      306.52     24.78 o
  -4  10   2     1738.81     1631.97     37.69 o
  -3  10   2      189.05      199.89     24.77 o
  -2  10   2     1930.27     1815.63     41.55 o
  -1  10   2      266.41      248.68     19.65 o
   0  10   2     5365.02     5724.21     50.33 o
   1  10   2      742.25      774.83     27.58 o
   2  10   2     1256.21     1195.73     35.78 o
   3  10   2      157.24      197.26     21.90 o
   4  10   2     1232.99     1191.21     34.67 o
   5  10   2      423.57      383.14     35.32 o
   6  10   2      255.29      284.57     38.21 o
   7  10   2        3.21        0.00     31.16 o
  -6  11   2       87.23       86.47     50.27 o
  -5  11   2        5.87        0.14     16.57 o
  -4  11   2       23.90       45.29     23.59 o
  -3  11   2       25.36       32.26     17.40 o
  -2  11   2        1.14        0.18     21.14 o
  -1  11   2       63.20       69.13     20.34 o
   0  11   2       52.80       40.46     17.97 o
   1  11   2       19.00       11.82     15.99 o
   2  11   2       45.95       15.63     15.45 o
   3  11   2      112.94       98.63     21.79 o
   4  11   2      110.28       68.04     18.04 o
   5  11   2       16.10        7.74     37.93 o
   6  11   2       23.51       10.69     31.21 o
  -6  12   2        1.69       19.65     40.64 o
  -5  12   2      374.12      351.48     51.99 o
  -4  12   2      170.64      157.15     28.18 o
  -3  12   2      950.06      968.19     36.10 o
  -2  12   2      317.65      296.30     30.72 o
  -1  12   2     1330.90     1341.32     62.15 o
   0  12   2      306.19      291.65     28.86 o
   1  12   2     1610.24     1609.31     45.20 o
   2  12   2       54.70       63.39     18.52 o
   3  12   2      676.83      646.58     27.86 o
   4  12   2      361.74      298.72     51.74 o
   5  12   2      511.96      535.88     57.76 o
   6  12   2        3.12        0.00     34.32 o
  -5  13   2       25.87       24.37     39.05 o
  -4  13   2       10.62        2.31     25.66 o
  -3  13   2       12.48        7.16     25.28 o
  -2  13   2       53.94       29.26     36.36 o
  -1  13   2        0.24        0.00     33.56 o
   0  13   2        1.26        1.18     27.32 o
   1  13   2      115.09       92.82     29.70 o
   2  13   2        0.09        0.00     27.88 o
   3  13   2        6.98       14.62     26.62 o
   4  13   2        9.09        0.00     43.05 o
   5  13   2        2.68       18.16     43.37 o
  -4  14   2      142.45      233.99     33.63 o
  -3  14   2      393.03      327.67     38.73 o
  -2  14   2       90.63       30.01     30.46 o
  -1  14   2      436.47      425.13     47.09 o
   0  14   2      192.58      203.61     33.71 o
   1  14   2      616.27      609.84     42.98 o
   2  14   2      511.43      557.30     51.08 o
   3  14   2      370.67      399.68     56.49 o
   4  14   2        3.58        0.00     44.91 o
  -3  15   2       23.40        6.12     33.94 o
  -2  15   2        2.67        4.83     31.47 o
  -1  15   2       59.74       36.73     38.33 o
   0  15   2        2.77        0.00     31.45 o
   1  15   2        4.15       10.47     39.81 o
   2  15   2        5.77       19.09     30.84 o
   3  15   2        8.40        0.00     44.80 o
  -9   0   3      519.59      582.24     53.02 o
  -7   0   3      405.18      401.65     20.90 o
  -5   0   3     3877.44     4297.08     68.10 o
  -3   0   3     5850.25     6381.48     70.92 o
  -1   0   3     9806.01    11793.57    100.17 o
   1   0   3    14657.23    16888.01     60.88 o
   3   0   3     2643.45     2762.60     30.06 o
   5   0   3     4526.02     4899.96     49.48 o
   7   0   3      110.12       95.90     14.51 o
   9   0   3      300.47      346.99     45.64 o
  -9   1   3        0.40        5.64     27.75 o
  -8   1   3       31.61       31.07     13.25 o
  -7   1   3       55.97       40.63      5.73 o
  -6   1   3      307.96      279.39     12.22 o
  -5   1   3       14.22        6.44      9.13 o
  -4   1   3      851.29      633.54     17.59 o
  -3   1   3       15.52        0.00      7.76 o
  -2   1   3      226.70      146.16      8.52 o
  -1   1   3       29.29       16.45     10.23 o
   0   1   3     1540.69      884.60     39.81 o
   1   1   3       39.42       36.76      8.42 o
   2   1   3       54.12       51.19      6.89 o
   3   1   3       12.11        9.06      6.25 o
   4   1   3       41.73       18.50      7.69 o
   5   1   3       64.17       48.09      9.21 o
   6   1   3       78.04       57.23      9.11 o
   7   1   3        0.44        0.00      8.16 o
   8   1   3      118.16      115.17     19.42 o
   9   1   3        7.67        0.00     25.13 o
  -9   2   3      135.03      129.04     28.49 o
  -8   2   3       81.47       95.57     27.60 o
  -7   2   3      167.38      187.56     16.16 o
  -6   2   3     1359.48     1309.41     28.02 o
  -5   2   3     2223.95     2480.16     37.35 o
  -4   2   3      613.94      637.63     24.19 o
  -3   2   3     2133.14     2187.89     33.58 o
  -2   2   3     7806.74     9255.93     45.07 o
  -1   2   3     3310.86     3841.35     31.33 o
   0   2   3      612.01      792.02     14.37 o
   1   2   3     9097.90    10646.70     44.65 o
   2   2   3       75.79      167.60      9.35 o
   3   2   3     1478.82     1650.69     20.87 o
   4   2   3      817.63     1127.45     15.32 o
   5   2   3     2918.02     3122.35     43.94 o
   6   2   3      473.78      473.17     12.54 o
   7   2   3       75.39       67.66     11.12 o
   8   2   3      100.35      137.46     21.36 o
   9   2   3      251.93      249.65     29.86 o
  -9   3   3       26.17       41.49     26.36 o
  -8   3   3        0.09        0.00     31.21 o
  -7   3   3        3.18       16.85     10.71 o
  -6   3   3       97.37       76.57     13.11 o
  -5   3   3       39.61       23.02     12.27 o
  -4   3   3        1.34        0.00     12.56 o
  -3   3   3       24.45       21.87      7.05 o
  -2   3   3      562.63      411.12     16.53 o
  -1   3   3       39.27       24.55      9.84 o
   0   3   3       35.59       47.63      7.70 o
   1   3   3       11.43        5.79      5.85 o
   2   3   3        0.18        1.15      8.40 o
   3   3   3       18.17       15.81      7.07 o
   4   3   3      269.43      224.69     11.89 o
   5   3   3        6.07        1.89      8.34 o
   6   3   3       41.80       43.41     15.82 o
   7   3   3        0.98        0.00     16.66 o
   8   3   3       11.88        4.82     21.66 o
   9   3   3        2.65        0.00     25.94 o
  -9   4   3       23.81       24.85     32.49 o
  -8   4   3        7.34        0.00     30.41 o
  -7   4   3        1.41        0.00     31.96 o
  -6   4   3     2435.70     2274.42    185.15 o
  -5   4   3       92.81       78.61     12.76 o
  -4   4   3     1006.73     1164.63     30.44 o
  -3   4   3      120.73      100.41     10.93 o
  -2   4   3    16304.91    18129.97     95.61 o
  -1   4   3      167.17      171.06     11.76 o
   0   4   3       64.54       47.80      7.89 o
   1   4   3      588.40      712.29     15.17 o
   2   4   3    18070.92    20202.74    102.28 o
   3   4   3       75.31      104.66      8.47 o
   4   4   3     4493.32     5286.22     41.23 o
   5   4   3      357.34      340.68     14.37 o
   6   4   3     5501.19     6134.82    130.82 o
   7   4   3        0.20        0.00     19.92 o
   8   4   3      432.76      416.43     34.18 o
   9   4   3       44.90       53.11     35.87 o
  -8   5   3       78.89       70.11     39.57 o
  -7   5   3        4.78        5.41     34.78 o
  -6   5   3        0.94        0.00      4.90 o
  -5   5   3       37.32       32.25     10.30 o
  -4   5   3       97.73       83.93      8.75 o
  -3   5   3       38.63       30.05     11.24 o
  -2   5   3      449.89      383.45     16.56 o
  -1   5   3        3.95       13.44      8.99 o
   0   5   3        1.81        5.78      8.58 o
   1   5   3        1.19        4.45      7.82 o
   2   5   3      511.54      445.12     12.73 o
   3   5   3       90.67       97.53      9.32 o
   4   5   3       14.60        7.63      9.60 o
   5   5   3        7.90        7.03      9.55 o
   6   5   3       13.78       21.85     25.61 o
   7   5   3        0.91       10.75     32.98 o
   8   5   3        3.43        1.77     26.91 o
  -8   6   3      177.48      278.33     43.79 o
  -7   6   3       95.84      113.50     37.74 o
  -6   6   3     3874.01     4376.84    217.37 o
  -5   6   3      342.10      337.20     17.17 o
  -4   6   3      637.40      670.46     16.49 o
  -3   6   3      640.69      694.60     22.84 o
  -2   6   3    17235.10    18947.26    148.14 o
  -1   6   3     2215.61     2516.10     30.60 o
   0   6   3     1166.62     1373.07     24.91 o
   1   6   3     1276.05     1326.07     30.96 o
   2   6   3    17390.00    19853.84    104.19 o
   3   6   3     1225.02     1299.77     19.28 o
   4   6   3      102.82       91.87      7.33 o
   5   6   3      385.04      409.86     19.35 o
   6   6   3      543.52      558.96     38.65 o
   7   6   3      324.13      353.28     44.06 o
   8   6   3       50.97       48.49     26.27 o
  -8   7   3        2.24        0.00     37.27 o
  -7   7   3        7.29        0.00     35.42 o
  -6   7   3      279.94      319.89     43.50 o
  -5   7   3        7.75       11.83     11.30 o
  -4   7   3      140.71      134.36     12.69 o
  -3   7   3       13.85       15.29      9.85 o
  -2   7   3      771.89      654.48     21.01 o
  -1   7   3       76.30       76.74     15.46 o
   0   7   3      725.34      563.14     24.48 o
   1   7   3      135.56      125.79     12.66 o
   2   7   3        5.48        0.00     11.36 o
   3   7   3        2.93        0.58      8.53 o
   4   7   3        0.19        0.00      8.20 o
   5   7   3       34.21       28.97     12.84 o
   6   7   3      219.10      224.46     34.92 o
   7   7   3        0.22       10.66     35.55 o
   8   7   3        8.48       27.50     38.33 o
  -8   8   3      157.73      164.90     43.85 o
  -7   8   3      417.28      374.39     46.46 o
  -6   8   3       55.19       57.80     38.30 o
  -5   8   3     2068.02     1925.33    120.22 o
  -4   8   3     2219.92     2317.86     35.20 o
  -3   8   3     2426.23     2534.19     35.51 o
  -2   8   3     1518.01     1530.14     29.93 o
  -1   8   3     3911.11     4221.79     49.77 o
   0   8   3     1295.97     1534.38     32.09 o
   1   8   3     3120.74     3508.18     41.49 o
   2   8   3     2840.89     3109.00     35.68 o
   3   8   3     1993.54     2077.19     32.54 o
   4   8   3      300.74      335.47     15.35 o
   5   8   3     1132.43     1216.60     34.49 o
   6   8   3      500.12      529.74     46.70 o
   7   8   3      205.96      229.23     44.64 o
   8   8   3        0.82        8.30     40.48 o
  -7   9   3       12.65       37.48     40.58 o
  -6   9   3        5.74        0.00     37.29 o
  -5   9   3       27.27        8.40     10.99 o
  -4   9   3      582.08      561.10     23.76 o
  -3   9   3      199.52      176.70     23.13 o
  -2   9   3       30.43       18.60     15.55 o
  -1   9   3        0.09        1.04     12.85 o
   0   9   3        4.04       13.36     13.62 o
   1   9   3      296.57      300.66     17.89 o
   2   9   3      823.33      722.79     27.92 o
   3   9   3        0.39        6.17     12.59 o
   4   9   3        3.28        8.47     15.11 o
   5   9   3       76.59       91.89     16.14 o
   6   9   3        3.26        0.00     30.54 o
   7   9   3        0.20       11.05     37.32 o
  -7  10   3       43.05       45.32     40.40 o
  -6  10   3       97.87       49.73     40.43 o
  -5  10   3      803.90      761.22     32.13 o
  -4  10   3      875.58      993.64     39.29 o
  -3  10   3      846.33      747.48     36.31 o
  -2  10   3      187.10      192.87     18.65 o
  -1  10   3     2174.35     2251.24     41.32 o
   0  10   3     3672.78     3756.79     57.78 o
   1  10   3     2292.27     2391.99     42.08 o
   2  10   3        5.20        3.65     17.57 o
   3  10   3      973.87      947.32     32.13 o
   4  10   3     1522.44     1619.10     31.78 o
   5  10   3      935.25      938.63     40.43 o
   6  10   3        0.47        0.00     30.75 o
   7  10   3      105.55       88.69     41.45 o
  -6  11   3        0.15        0.00     36.45 o
  -5  11   3       21.48       22.20     17.29 o
  -4  11   3      134.36      127.92     25.78 o
  -3  11   3        6.13       22.66     18.12 o
  -2  11   3       85.53       61.20     20.35 o
  -1  11   3       40.90       36.79     16.86 o
   0  11   3      461.62      422.74     27.55 o
   1  11   3        3.97       10.81     15.79 o
   2  11   3       10.70        7.48     15.12 o
   3  11   3       86.16       85.68     20.59 o
   4  11   3      129.08      127.61     15.10 o
   5  11   3       31.70       25.91     31.41 o
   6  11   3        0.21        0.00     46.22 o
  -6  12   3       54.32       69.24     40.39 o
  -5  12   3      136.41      117.58     47.34 o
  -4  12   3     1380.70     1327.18     94.69 o
  -3  12   3        3.52        5.27     20.61 o
  -2  12   3       68.22       40.10     25.49 o
  -1  12   3       74.36       47.09     26.35 o
   0  12   3     1665.00     1509.07     44.02 o
   1  12   3      199.05      169.95     26.91 o
   2  12   3       77.53       32.56     17.76 o
   3  12   3        8.36       10.42     17.50 o
   4  12   3     1091.70     1179.76     58.14 o
   5  12   3      116.60      116.38     36.06 o
   6  12   3       45.48       25.57     45.05 o
  -5  13   3       21.65       31.09     42.58 o
  -4  13   3      108.11       93.06     26.14 o
  -3  13   3        8.70        5.70     25.81 o
  -2  13   3      443.09      529.45     39.44 o
  -1  13   3       16.79       14.89     25.96 o
   0  13   3       54.35       58.20     29.09 o
   1  13   3       38.07       44.22     37.57 o
   2  13   3        4.55       17.07     34.55 o
   3  13   3        5.75       10.64     28.64 o
   4  13   3       63.93       56.69     36.19 o
   5  13   3        2.94        0.00     33.40 o
  -4  14   3      568.39      513.33     58.65 o
  -3  14   3       29.15       18.47     29.41 o
  -2  14   3      394.56      394.79     37.74 o
  -1  14   3       10.91        4.12     27.53 o
   0  14   3     1279.40     1274.13     46.99 o
   1  14   3       12.64        0.00     30.69 o
   2  14   3      225.47      229.66     74.65 o
   3  14   3      138.75      136.05     32.14 o
   4  14   3      367.45      309.01     52.79 o
  -2  15   3       19.09        4.55     31.86 o
  -1  15   3        0.14        4.13     30.13 o
   0  15   3       27.88       25.72     28.89 o
   1  15   3        3.35        0.00     31.41 o
   2  15   3        9.12        7.05     30.36 o
  -8   0   4      575.01      642.60     53.54 o
  -6   0   4        6.91        5.04     13.60 o
  -4   0   4    11414.40    12104.85    461.78 o
  -2   0   4      676.05      795.85     27.17 o
   0   0   4    16343.76    19292.26    121.10 o
   2   0   4     2545.21     2956.59     29.47 o
   4   0   4     5190.12     5620.53     48.92 o
   6   0   4       22.59       21.96     12.70 o
   8   0   4      605.09      670.66     33.20 o
  -9   1   4        7.35       12.37     27.04 o
  -8   1   4      104.18      116.94     18.24 o
  -7   1   4        7.84        0.00      7.95 o
  -6   1   4       46.50       42.63      9.88 o
  -5   1   4      154.42      137.73     11.70 o
  -4   1   4      157.86      128.99     10.56 o
  -3   1   4      112.22       89.03      9.08 o
  -2   1   4     1786.96     1316.72     17.68 o
  -1   1   4       90.91       59.57     10.93 o
   0   1   4     2407.01     1902.75     30.90 o
   1   1   4       11.02        8.49      4.29 o
   2   1   4        0.77        0.62      6.50 o
   3   1   4       12.97       13.95      7.00 o
   4   1   4      278.30      214.36     10.77 o
   5   1   4        0.40        0.00      9.27 o
   6   1   4       92.30       79.54     10.08 o
   7   1   4        7.25        0.67      9.08 o
   8   1   4        3.25        1.99     17.94 o
   9   1   4        0.25        0.00     25.04 o
  -9   2   4       72.80      101.80     29.69 o
  -8   2   4      888.89      939.38     36.67 o
  -7   2   4      683.02      720.42     22.85 o
  -6   2   4        4.35        2.18      6.08 o
  -5   2   4      894.08      913.43     19.26 o
  -4   2   4    10023.13    10820.73     56.98 o
  -3   2   4     2468.49     2776.23     30.70 o
  -2   2   4      725.70      800.26     16.16 o
  -1   2   4     3269.05     3687.50     40.00 o
   0   2   4    40620.83    45536.82    506.77 o
   1   2   4     1869.64     2102.36     30.14 o
   2   2   4        8.47       25.83      6.35 o
   3   2   4     2523.73     2655.38     25.04 o
   4   2   4     4183.87     4155.59     29.53 o
   5   2   4      447.64      449.00     12.76 o
   6   2   4       15.16       27.87      8.70 o
   7   2   4      437.10      403.67     12.75 o
   8   2   4      364.14      388.90     26.09 o
   9   2   4       14.16       27.48     26.54 o
  -9   3   4        4.81        1.48     27.09 o
  -8   3   4       20.57        8.74     31.86 o
  -7   3   4        4.60        9.66     13.90 o
  -6   3   4      276.92      257.53     19.47 o
  -5   3   4        5.11        3.24      6.09 o
  -4   3   4      452.26      359.54     14.05 o
  -3   3   4       13.86       10.91      8.25 o
  -2   3   4       64.89       27.48      8.55 o
  -1   3   4      158.19      149.82     12.26 o
   0   3   4     1300.69     1041.99     19.70 o
   1   3   4        9.26       10.19     11.01 o
   2   3   4      931.40      654.12     14.38 o
   3   3   4      125.38      109.76      8.75 o
   4   3   4      169.96      149.82     10.95 o
   5   3   4       18.27       13.38      4.90 o
   6   3   4        2.46        5.18     11.63 o
   7   3   4       13.38       11.59     16.80 o
   8   3   4       29.57       37.64     22.40 o
   9   3   4        0.40        0.00     29.45 o
  -8   4   4      154.80      134.83     35.92 o
  -7   4   4      592.17      469.45     63.65 o
  -6   4   4       76.11       76.90     15.92 o
  -5   4   4     1097.47     1156.59     29.17 o
  -4   4   4     3211.32     3547.52     69.56 o
  -3   4   4     4830.43     5515.32     60.01 o
  -2   4   4      256.15      244.71     14.68 o
  -1   4   4     6524.06     7063.33     65.72 o
   0   4   4     5223.96     5907.36     35.91 o
   1   4   4     4877.80     5382.96     32.59 o
   2   4   4      193.10      194.49      9.36 o
   3   4   4     7026.25     7901.86     57.97 o
   4   4   4     6313.30     7214.34     45.95 o
   5   4   4      800.79      835.59     23.45 o
   6   4   4      600.23      713.16     29.49 o
   7   4   4      858.16      901.67     39.94 o
   8   4   4      417.26      441.15     35.12 o
  -8   5   4        7.72        0.00     37.17 o
  -7   5   4        3.75        0.00      7.84 o
  -6   5   4       19.96       23.60     15.03 o
  -5   5   4        2.08        2.04     12.85 o
  -4   5   4       17.45       21.62      9.54 o
  -3   5   4       13.28        7.77     11.70 o
  -2   5   4       65.13       58.20     20.27 o
  -1   5   4       84.41       60.09     11.14 o
   0   5   4      515.41      412.35     13.47 o
   1   5   4        1.42        6.25      7.14 o
   2   5   4      202.44      175.63     12.07 o
   3   5   4      260.64      238.95     12.73 o
   4   5   4       16.84       15.48      7.37 o
   5   5   4        4.50        6.69     12.80 o
   6   5   4       26.08       21.40     12.67 o
   7   5   4       48.82       57.79     26.13 o
   8   5   4       13.40       24.69     26.12 o
  -8   6   4        2.11       20.21     40.28 o
  -7   6   4      997.13     1069.88     63.01 o
  -6   6   4      801.26      530.45     41.07 o
  -5   6   4     1305.76     1313.04     30.87 o
  -4   6   4      923.84      883.90     19.69 o
  -3   6   4     4378.90     4734.75     51.67 o
  -2   6   4     8992.63     9994.13     84.78 o
  -1   6   4     5644.26     6194.92     58.75 o
   0   6   4     1115.30     1318.25     24.30 o
   1   6   4     2726.37     2970.59     44.26 o
   2   6   4     2226.28     2311.20     27.53 o
   3   6   4     4296.08     4693.77     48.41 o
   4   6   4      320.92      329.35     12.66 o
   5   6   4      334.17      336.53     21.84 o
   6   6   4     1787.74     1764.69     96.33 o
   7   6   4      876.92      866.70     56.91 o
   8   6   4      342.20      338.39     34.76 o
  -8   7   4       28.02       26.24     38.00 o
  -7   7   4        4.63        0.00     38.25 o
  -6   7   4      108.75       99.01     14.57 o
  -5   7   4        0.05        1.58      7.89 o
  -4   7   4       58.05       51.40     11.79 o
  -3   7   4       85.51       72.71     11.78 o
  -2   7   4      187.69      148.38     17.16 o
  -1   7   4       75.10       72.67     13.84 o
   0   7   4      171.99      133.24     13.75 o
   1   7   4       24.70       12.98     10.43 o
   2   7   4      245.51      244.82     14.25 o
   3   7   4      123.76      122.71     12.43 o
   4   7   4       10.02       11.21      9.97 o
   5   7   4        0.21        2.79     14.92 o
   6   7   4        9.58        1.17     12.63 o
   7   7   4       41.63       33.51     36.31 o
   8   7   4        1.04        6.46     27.07 o
  -7   8   4       32.43       40.78     36.70 o
  -6   8   4      885.99      871.77    131.41 o
  -5   8   4        7.32        9.50     10.62 o
  -4   8   4     1889.14     2108.11     45.06 o
  -3   8   4       90.06       97.26     15.16 o
  -2   8   4     3649.32     4027.18     59.18 o
  -1   8   4      368.42      357.64     19.24 o
   0   8   4     5096.72     5518.50     47.67 o
   1   8   4       14.80       24.50     10.67 o
   2   8   4     6010.15     6375.83     55.20 o
   3   8   4      624.49      649.25     25.17 o
   4   8   4     2904.92     3230.21     45.06 o
   5   8   4       17.63       21.29     15.64 o
   6   8   4      766.46      926.92     61.00 o
   7   8   4      121.98       81.74     40.36 o
  -7   9   4        9.03        9.06     37.16 o
  -6   9   4        3.45        0.00     36.34 o
  -5   9   4       18.74       14.82     11.76 o
  -4   9   4      141.57      140.93     22.15 o
  -3   9   4        0.67       16.80     19.16 o
  -2   9   4      279.22      269.13     19.12 o
  -1   9   4       11.61       16.19     13.60 o
   0   9   4      536.75      461.59     19.14 o
   1   9   4        6.65        1.57     12.40 o
   2   9   4       77.99       61.26     16.68 o
   3   9   4        0.17        0.00     15.67 o
   4   9   4       17.80       16.49     15.12 o
   5   9   4       67.55       55.29     23.27 o
   6   9   4        0.11        9.55     39.93 o
   7   9   4        0.01       18.23     39.85 o
  -7  10   4       19.36        4.21     38.76 o
  -6  10   4      214.81      234.23     45.02 o
  -5  10   4      178.98      197.74     22.33 o
  -4  10   4      816.56      974.44     39.64 o
  -3  10   4      442.20      512.35     26.39 o
  -2  10   4      107.76      117.83     17.19 o
  -1  10   4      554.86      578.01     24.87 o
   0  10   4      639.07      632.12     26.28 o
   1  10   4     1294.80     1420.04     42.39 o
   2  10   4       11.84       15.82     15.07 o
   3  10   4      124.73      142.97     19.83 o
   4  10   4      323.20      298.17     22.37 o
   5  10   4      416.60      388.01     33.60 o
   6  10   4      102.90      119.71     41.49 o
   7  10   4        6.14       17.29     40.67 o
  -6  11   4        2.93        0.00     38.18 o
  -5  11   4       48.91       12.44     40.23 o
  -4  11   4        4.81        0.00     22.69 o
  -3  11   4       64.28       41.24     18.77 o
  -2  11   4      437.05      453.47     28.12 o
  -1  11   4      305.03      278.90     25.13 o
   0  11   4      361.14      348.12     22.88 o
   1  11   4       35.89       18.61     17.01 o
   2  11   4      109.99      136.71     17.88 o
   3  11   4        1.43        0.00     17.68 o
   4  11   4      121.48       89.16     17.21 o
   5  11   4        0.84        0.00     42.44 o
   6  11   4      118.42       77.90     40.75 o
  -5  12   4      456.96      557.25     56.17 o
  -4  12   4      266.86      184.63     29.32 o
  -3  12   4     1018.99     1104.07     46.56 o
  -2  12   4       21.96        0.00     25.70 o
  -1  12   4      525.46      498.25     36.17 o
   0  12   4     2188.05     2279.61     46.59 o
   1  12   4      811.03      719.78     33.83 o
   2  12   4      249.02      272.89     22.42 o
   3  12   4      292.50      290.55     21.59 o
   4  12   4      454.09      457.85     33.36 o
   5  12   4      386.55      432.64     59.50 o
  -5  13   4        4.93        0.00     44.16 o
  -4  13   4       63.71       62.03     27.17 o
  -3  13   4      114.60      146.50     28.81 o
  -2  13   4       11.11        0.00     27.59 o
  -1  13   4        0.08       15.35     26.72 o
   0  13   4       47.56       30.64     23.54 o
   1  13   4       12.07       10.06     28.79 o
   2  13   4       16.17        4.94     26.40 o
   3  13   4       22.61       14.83     27.66 o
   4  13   4        2.73        0.00     46.91 o
   5  13   4        0.06       18.22     41.09 o
  -4  14   4       27.04        0.00     44.72 o
  -3  14   4      459.44      482.90     38.43 o
  -2  14   4      622.77      661.43     43.64 o
  -1  14   4      448.52      485.00     39.15 o
   0  14   4        2.09        0.00     26.88 o
   1  14   4      700.77      629.82     44.87 o
   2  14   4      414.40      370.13     38.62 o
   3  14   4      338.09      262.66     34.98 o
   4  14   4       14.11       45.30     40.96 o
  -2  15   4       17.87       48.16     30.44 o
  -1  15   4       40.91       64.51     31.21 o
   0  15   4       71.47       97.07     31.10 o
   1  15   4       10.00        7.65     30.41 o
   2  15   4        0.28        7.79     32.43 o
  -9   0   5      105.17       86.79     36.30 o
  -7   0   5      264.96      268.42     20.36 o
  -5   0   5     3384.90     3712.41     62.56 o
  -3   0   5     7076.01     7844.49     79.66 o
  -1   0   5     5626.04     6416.67     95.74 o
   1   0   5     9599.30    10495.12    102.15 o
   3   0   5     1229.35     1286.24     22.12 o
   5   0   5     3516.82     3769.54     47.91 o
   7   0   5      142.77      114.39     16.15 o
   9   0   5      283.76      268.74     46.05 o
  -9   1   5       42.78       40.24     26.78 o
  -8   1   5        0.21        0.77     16.29 o
  -7   1   5        2.19        0.68      9.36 o
  -6   1   5      324.39      284.13     15.06 o
  -5   1   5       69.08       47.81     12.55 o
  -4   1   5     1130.35      974.42     28.93 o
  -3   1   5        4.35        2.51      9.07 o
  -2   1   5     2285.43     1798.93     32.24 o
  -1   1   5        7.22        0.00     12.56 o
   0   1   5        0.32        2.26      9.23 o
   1   1   5      465.55      357.09      9.83 o
   2   1   5        3.59        9.86      5.50 o
   3   1   5        7.38        7.07      7.60 o
   4   1   5        3.83        0.22      7.87 o
   5   1   5      137.31      125.69     10.72 o
   6   1   5        0.22        0.00      9.68 o
   7   1   5        8.20        0.08      9.67 o
   8   1   5       24.07       21.28     18.73 o
   9   1   5       12.61        5.63     24.88 o
  -9   2   5      273.39      328.55     36.68 o
  -8   2   5        2.86        0.00     21.01 o
  -7   2   5      258.76      266.72     18.91 o
  -6   2   5      233.71      247.39     13.03 o
  -5   2   5     1288.94     1304.67     24.03 o
  -4   2   5       15.86       40.85     10.53 o
  -3   2   5     2526.02     2659.26     34.86 o
  -2   2   5     2648.16     2585.83     25.17 o
  -1   2   5     2732.74     3133.08     53.85 o
   0   2   5      139.55      248.43     15.33 o
   1   2   5     7403.79     8239.59     76.54 o
   2   2   5     1348.33     1361.35     16.18 o
   3   2   5      899.52      971.79     16.77 o
   4   2   5       15.50       21.07      9.09 o
   5   2   5     2302.34     2410.45     26.23 o
   6   2   5      214.24      231.35     12.82 o
   7   2   5       41.49       35.58      9.58 o
   8   2   5        2.94        3.34     19.60 o
   9   2   5      164.94      138.72     29.25 o
  -8   3   5        2.39       16.39     32.84 o
  -7   3   5      161.58      158.10     19.43 o
  -6   3   5      115.96       75.83     10.66 o
  -5   3   5        2.17        0.00      9.85 o
  -4   3   5      291.51      263.24     14.03 o
  -3   3   5       38.95       34.73      9.57 o
  -2   3   5        5.98        1.40      8.69 o
  -1   3   5      170.19      150.59     12.93 o
   0   3   5     1551.29     1155.63     21.05 o
   1   3   5       60.16       57.94     11.71 o
   2   3   5      222.86      186.85     10.35 o
   3   3   5       17.21       10.45      7.52 o
   4   3   5       58.57       51.71      9.79 o
   5   3   5       95.35       78.99      8.97 o
   6   3   5       79.89       63.89      8.19 o
   7   3   5        0.52        0.00     12.75 o
   8   3   5        3.84        6.60     22.85 o
  -8   4   5      257.45      301.01     45.64 o
  -7   4   5        0.72        0.71     15.76 o
  -6   4   5     3700.76     3867.79    100.74 o
  -5   4   5       93.12       75.97     16.08 o
  -4   4   5     2107.34     2242.86     51.42 o
  -3   4   5      733.76      846.72     19.38 o
  -2   4   5    25672.37    28480.93    137.63 o
  -1   4   5      561.01      773.10     19.40 o
   0   4   5    10268.09    11826.11    106.92 o
   1   4   5     1423.24     1570.38     29.62 o
   2   4   5    20673.63    23248.33    106.24 o
   3   4   5        4.47       15.93      7.38 o
   4   4   5      847.37      848.40     16.26 o
   5   4   5      460.55      495.83     15.43 o
   6   4   5      899.47      803.99     24.39 o
   7   4   5        2.90       11.97     23.81 o
   8   4   5       32.80       19.29     24.99 o
  -8   5   5       61.62       65.69     38.30 o
  -7   5   5        0.13        1.01     14.03 o
  -6   5   5        1.60        5.91     18.10 o
  -5   5   5       11.51       12.14     16.23 o
  -4   5   5      752.02      642.52     21.54 o
  -3   5   5       41.96       36.87     12.50 o
  -2   5   5     1074.89      912.71     36.59 o
  -1   5   5       42.80       43.04     13.00 o
   0   5   5      519.70      367.68     13.92 o
   1   5   5        4.83        4.68      5.79 o
   2   5   5     1640.56     1295.79     22.19 o
   3   5   5        3.04        0.00      7.80 o
   4   5   5       36.89       27.61      9.56 o
   5   5   5        0.01        0.00      4.24 o
   6   5   5       17.60       17.84     14.63 o
   7   5   5        1.50        5.83     24.85 o
   8   5   5        1.00        4.74     25.72 o
  -8   6   5        1.91        0.00     35.83 o
  -7   6   5      100.27       73.55     39.15 o
  -6   6   5      918.83      693.25     29.55 o
  -5   6   5      782.77      642.38     35.67 o
  -4   6   5       62.07       80.96     12.84 o
  -3   6   5     1664.15     1707.24     35.57 o
  -2   6   5     7297.72     7977.72    200.78 o
  -1   6   5     3516.32     3971.33     53.49 o
   0   6   5       43.57       49.72      9.82 o
   1   6   5     1154.65     1241.43     23.32 o
   2   6   5     7665.64     8005.86     83.70 o
   3   6   5     1401.16     1442.87     23.28 o
   4   6   5      615.12      647.86     18.67 o
   5   6   5      345.20      356.30     24.87 o
   6   6   5     3065.84     3265.97     57.47 o
   7   6   5      194.28      231.35     29.97 o
   8   6   5      506.01      479.82     37.09 o
  -8   7   5       16.58       10.49     39.00 o
  -7   7   5        6.56       26.05     38.06 o
  -6   7   5       89.96       87.99     14.24 o
  -5   7   5       23.40       21.77     10.17 o
  -4   7   5      325.93      309.25     19.84 o
  -3   7   5      112.44      119.76     15.70 o
  -2   7   5       18.20       27.05     13.80 o
  -1   7   5       30.16       12.50     13.70 o
   0   7   5      639.94      501.03     16.87 o
   1   7   5      182.75      161.21     11.32 o
   2   7   5      763.41      650.90     19.54 o
   3   7   5        1.21        0.04     10.08 o
   4   7   5        6.78        3.85     12.19 o
   5   7   5       59.36       45.28     19.16 o
   6   7   5       48.24       59.74     18.86 o
   7   7   5        7.60       14.64     24.31 o
   8   7   5       11.67        0.00     37.62 o
  -7   8   5      145.12      177.95     44.20 o
  -6   8   5      990.82     1112.22     71.83 o
  -5   8   5     1230.23     1262.24     27.20 o
  -4   8   5        6.63       12.90     15.35 o
  -3   8   5     1507.02     1587.11     43.82 o
  -2   8   5     3313.02     3696.64     66.89 o
  -1   8   5     3574.06     3818.67     44.28 o
   0   8   5     1148.52     1188.99     22.61 o
   1   8   5     3470.38     3628.36     54.17 o
   2   8   5      720.60      795.45     20.73 o
   3   8   5     2404.77     2561.14     41.64 o
   4   8   5      586.99      635.07     23.83 o
   5   8   5     1033.23      855.26    101.48 o
   6   8   5       35.48       47.38     38.40 o
   7   8   5      256.25      243.76     47.69 o
  -7   9   5        7.80        0.00     37.02 o
  -6   9   5      137.64       91.39     36.63 o
  -5   9   5        1.46        2.99     13.70 o
  -4   9   5       27.65       26.52     16.80 o
  -3   9   5       31.11       25.41     19.98 o
  -2   9   5      937.47      888.87     27.77 o
  -1   9   5        3.01        0.00     14.83 o
   0   9   5      349.42      305.87     18.46 o
   1   9   5      281.73      277.28     16.45 o
   2   9   5      112.50       89.22     16.53 o
   3   9   5       11.07        5.14     13.58 o
   4   9   5      688.49      706.74     26.64 o
   5   9   5       25.34       26.82     10.53 o
   6   9   5       11.06       19.11     38.63 o
   7   9   5        2.93       16.98     39.14 o
  -6  10   5       14.81       22.92     36.57 o
  -5  10   5      882.31      957.28     37.34 o
  -4  10   5     2121.42     2156.96     54.91 o
  -3  10   5     1105.62     1244.44     36.53 o
  -2  10   5      193.71      247.66     20.58 o
  -1  10   5     2030.23     2207.62     50.26 o
   0  10   5     3055.06     3319.27     50.85 o
   1  10   5     1377.39     1335.98     32.81 o
   2  10   5      133.72      170.51     17.19 o
   3  10   5      412.29      404.55     20.96 o
   4  10   5      452.12      392.97     20.69 o
   5  10   5      467.14      528.85     56.60 o
   6  10   5        1.22        5.74     40.47 o
  -6  11   5       14.60       41.91     39.38 o
  -5  11   5        3.08       14.91     36.25 o
  -4  11   5       26.14        4.56     19.50 o
  -3  11   5        0.14       10.65     18.38 o
  -2  11   5       54.82       66.05     24.67 o
  -1  11   5       73.06       59.03     19.69 o
   0  11   5      123.26      134.09     19.81 o
   1  11   5       68.20       70.37     17.44 o
   2  11   5      135.03      136.12     17.99 o
   3  11   5        0.40        1.65     14.64 o
   4  11   5        9.06       12.53     23.65 o
   5  11   5       76.38       56.04     42.31 o
   6  11   5       37.84       13.50     41.86 o
  -5  12   5       27.57       16.94     40.41 o
  -4  12   5      807.63      883.57     42.62 o
  -3  12   5        1.49        3.72     25.31 o
  -2  12   5       24.06       55.44     25.29 o
  -1  12   5       65.36       68.26     26.18 o
   0  12   5     1535.43     1676.59     40.69 o
   1  12   5      252.69      297.09     25.95 o
   2  12   5      168.68      190.56     22.95 o
   3  12   5       21.66        0.00     26.21 o
   4  12   5      629.52      618.69     38.12 o
   5  12   5      135.58      100.35     42.67 o
  -4  13   5       71.67       39.40     27.14 o
  -3  13   5       18.11        0.00     26.43 o
  -2  13   5       24.79       39.38     27.14 o
  -1  13   5       12.73       31.14     26.73 o
   0  13   5      122.57      139.73     29.67 o
   1  13   5        3.40        0.00     28.79 o
   2  13   5       19.43        0.31     27.19 o
   3  13   5       54.18       41.97     27.23 o
   4  13   5       30.96       18.16     44.37 o
  -3  14   5       37.69       63.81     30.57 o
  -2  14   5      273.41      231.99     33.63 o
  -1  14   5      136.02      191.39     32.84 o
   0  14   5      925.34      830.82     44.39 o
   1  14   5       18.74       39.61     31.76 o
   2  14   5      428.59      465.52     42.23 o
   3  14   5       73.52       51.04     31.83 o
  -2  15   5        2.07        0.00     31.66 o
  -1  15   5        2.14        0.00     31.22 o
   0  15   5        0.78        0.00     28.70 o
   1  15   5        0.37       28.95     31.40 o
   2  15   5       20.06       16.76     31.35 o
  -8   0   6      982.90     1011.65     74.48 o
  -6   0   6       10.51       18.98     17.00 o
  -4   0   6     5042.53     5597.21     57.57 o
  -2   0   6      626.56      840.78     30.79 o
   0   0   6    18851.62    20339.44    185.92 o
   2   0   6      159.41      126.62     10.15 o
   4   0   6     5460.70     5760.65     66.82 o
   6   0   6       58.17       47.26     14.92 o
   8   0   6      208.54      195.23     26.84 o
  -8   1   6       57.19       64.42     17.80 o
  -7   1   6        6.99        4.43     10.70 o
  -6   1   6      121.94      132.36     14.47 o
  -5   1   6      147.10      150.60     15.50 o
  -4   1   6     1298.85     1138.04     23.23 o
  -3   1   6      446.49      404.44     13.07 o
  -2   1   6       29.77       28.35     11.88 o
  -1   1   6      249.71      206.85     17.37 o
   0   1   6     4459.23     3647.96     32.32 o
   1   1   6        4.95        5.96      7.20 o
   2   1   6      353.68      260.39      8.97 o
   3   1   6       43.00       41.61      8.76 o
   4   1   6      351.16      334.40     14.34 o
   5   1   6        0.78        2.37     10.36 o
   6   1   6        2.85        0.00     10.26 o
   7   1   6        1.45        4.44     10.92 o
   8   1   6       30.18       35.51     16.24 o
  -8   2   6      477.66      475.75     24.81 o
  -7   2   6       93.77       81.24     15.82 o
  -6   2   6        6.29        6.08     12.01 o
  -5   2   6      239.91      215.32     15.82 o
  -4   2   6     7522.88     7654.04     62.44 o
  -3   2   6     1588.82     1651.71     29.64 o
  -2   2   6      780.62      803.52     22.47 o
  -1   2   6     2577.59     2804.78     42.47 o
   0   2   6    27491.93    31102.11    189.94 o
   1   2   6      828.57      756.23     18.92 o
   2   2   6     1164.48     1310.25     34.16 o
   3   2   6     1506.21     1634.72     21.69 o
   4   2   6     5125.39     5550.32     42.75 o
   5   2   6      237.43      254.30     12.86 o
   6   2   6       97.77       86.55     12.05 o
   7   2   6      271.87      269.72     16.99 o
   8   2   6      331.22      355.16     26.42 o
  -8   3   6       89.12      103.69     36.60 o
  -7   3   6       75.79       77.96     18.06 o
  -6   3   6       29.83       26.27     10.75 o
  -5   3   6       24.57       23.78     11.08 o
  -4   3   6       73.42       57.76     11.11 o
  -3   3   6        7.06        2.13     11.47 o
  -2   3   6     4754.82     4019.34     71.56 o
  -1   3   6       84.36       90.45     16.59 o
   0   3   6       15.66        4.66      9.35 o
   1   3   6       51.60       48.25     10.79 o
   2   3   6       87.72      103.29     12.23 o
   3   3   6      257.70      228.25     10.24 o
   4   3   6      761.33      664.57     22.52 o
   5   3   6        0.88        0.00      8.84 o
   6   3   6       11.93       12.81      9.08 o
   7   3   6       50.53       47.76      7.80 o
   8   3   6        8.50       19.37     21.32 o
  -8   4   6      260.38      270.29     42.75 o
  -7   4   6     1214.63     1234.91     40.92 o
  -6   4   6       24.98       26.86     20.86 o
  -5   4   6     2249.98     2363.37     34.54 o
  -4   4   6     1289.04     1321.40     25.92 o
  -3   4   6     6238.27     6617.01     54.38 o
  -2   4   6     1589.52     1640.45     35.87 o
  -1   4   6    10763.04    11793.11     68.03 o
   0   4   6      867.45     1034.20     20.80 o
   1   4   6     5866.76     6489.07     61.36 o
   2   4   6      591.59      594.16     20.22 o
   3   4   6     5516.31     5776.69     70.36 o
   4   4   6     1101.48     1248.94     19.73 o
   5   4   6      658.55      642.07     16.80 o
   6   4   6        2.46       11.13      6.06 o
   7   4   6      756.96      773.74     39.84 o
   8   4   6       86.44      106.74     27.10 o
  -8   5   6        2.65        0.00     36.41 o
  -7   5   6        9.45       18.57     17.89 o
  -6   5   6      189.97      205.27     24.84 o
  -5   5   6      205.55      191.32     18.08 o
  -4   5   6       44.58       29.04     10.27 o
  -3   5   6      106.14      103.26     12.40 o
  -2   5   6      141.43      130.87     18.87 o
  -1   5   6      380.55      342.08     16.73 o
   0   5   6      292.93      269.79     14.20 o
   1   5   6       69.10       44.41      6.87 o
   2   5   6      169.65      162.98     16.24 o
   3   5   6      385.98      333.03      8.99 o
   4   5   6      102.69       73.80     10.63 o
   5   5   6       11.81        9.88     10.75 o
   6   5   6       19.94        9.46     16.23 o
   7   5   6       83.78      105.43     25.96 o
   8   5   6        7.23        3.47     25.20 o
  -8   6   6       38.22       45.06     38.23 o
  -7   6   6      258.12      210.12     42.94 o
  -6   6   6      949.10     1036.26     44.74 o
  -5   6   6      209.72      166.61     15.47 o
  -4   6   6      238.77      271.76     18.00 o
  -3   6   6     1167.38     1338.82     40.16 o
  -2   6   6     1943.33     1980.93     63.56 o
  -1   6   6     3301.85     3802.05     44.70 o
   0   6   6      258.53      273.78     14.19 o
   1   6   6     1760.63     1890.56     31.42 o
   2   6   6     3927.01     4072.72     90.86 o
   3   6   6     3839.10     4036.96     34.58 o
   4   6   6     1167.94     1320.40     27.22 o
   5   6   6      428.68      437.88     17.41 o
   6   6   6      694.91      818.69     28.65 o
   7   6   6      658.43      658.52     37.80 o
   8   6   6        6.21        9.32     37.45 o
  -7   7   6       24.60       16.01     38.34 o
  -6   7   6        1.95        1.98     19.14 o
  -5   7   6       20.66       29.26     14.02 o
  -4   7   6       51.61       56.92     15.56 o
  -3   7   6        4.09        0.00     18.55 o
  -2   7   6       60.16       50.77     17.79 o
  -1   7   6        7.78       26.95     14.73 o
   0   7   6       49.97       35.24      9.50 o
   1   7   6       11.49       11.42      8.21 o
   2   7   6      692.57      626.28     16.76 o
   3   7   6      288.37      247.92     15.14 o
   4   7   6      338.90      280.95     17.34 o
   5   7   6       21.26       17.77     10.54 o
   6   7   6      243.57      260.78     26.96 o
   7   7   6       14.68       12.81     23.16 o
  -7   8   6       57.38       67.25     40.05 o
  -6   8   6      410.69      296.14     53.85 o
  -5   8   6       66.53       99.67     16.08 o
  -4   8   6      514.90      310.03     21.53 o
  -3   8   6      162.37      196.59     19.80 o
  -2   8   6     2103.60     1923.43     47.85 o
  -1   8   6      540.06      607.88     21.64 o
   0   8   6     3807.32     4123.98     57.50 o
   1   8   6        2.30        3.68      9.23 o
   2   8   6     2156.96     2398.10     40.02 o
   3   8   6      384.27      365.16     17.19 o
   4   8   6      296.22      258.28     17.95 o
   5   8   6       68.14       60.42     12.24 o
   6   8   6      162.42      103.27     39.99 o
   7   8   6       50.12       26.62     41.40 o
  -7   9   6       19.84        0.00     38.15 o
  -6   9   6        8.16       25.45     37.98 o
  -5   9   6        0.21        9.30     17.96 o
  -4   9   6        1.86        0.00     14.77 o
  -3   9   6        1.84        0.00     17.27 o
  -2   9   6      155.74      127.04     17.48 o
  -1   9   6       18.85       38.86     17.61 o
   0   9   6      190.51      159.44     17.75 o
   1   9   6      232.85      236.53     15.53 o
   2   9   6      213.27      192.19     14.85 o
   3   9   6        4.40        3.14     12.81 o
   4   9   6       59.33       58.77     13.60 o
   5   9   6       24.77       12.51     15.26 o
   6   9   6        5.36        6.09     37.11 o
   7   9   6       22.38       19.64     39.38 o
  -6  10   6      130.26      150.31     43.24 o
  -5  10   6      108.29       61.68     20.40 o
  -4  10   6     1220.51     1380.82     38.60 o
  -3  10   6      734.98      822.98     32.29 o
  -2  10   6      948.11     1145.61     32.47 o
  -1  10   6      521.44      546.51     27.42 o
   0  10   6     2326.55     2511.56     48.87 o
   1  10   6      941.85      960.41     28.76 o
   2  10   6     1009.47     1096.85     28.88 o
   3  10   6       19.40       11.92     12.93 o
   4  10   6     1367.68     1568.49     33.21 o
   5  10   6      239.93      207.69     47.76 o
   6  10   6      306.75      278.93     50.44 o
  -6  11   6        0.04        5.31     38.25 o
  -5  11   6        0.08        0.00     37.41 o
  -4  11   6      259.73      258.01     29.89 o
  -3  11   6       80.49       86.78     25.28 o
  -2  11   6      229.38      207.40     28.09 o
  -1  11   6       45.27       45.39     19.14 o
   0  11   6     1034.40     1009.13     39.71 o
   1  11   6       24.85       19.36     17.70 o
   2  11   6      219.10      217.83     18.86 o
   3  11   6        7.94        8.47     15.90 o
   4  11   6       23.65        6.74     24.62 o
   5  11   6        5.20        0.00     42.29 o
   6  11   6        8.74        1.57     40.21 o
  -5  12   6       95.35       87.77     40.49 o
  -4  12   6      569.91      625.44     38.57 o
  -3  12   6      395.48      409.11     34.40 o
  -2  12   6        2.57       10.94     25.01 o
  -1  12   6      401.29      460.83     28.19 o
   0  12   6      226.03      193.72     23.46 o
   1  12   6     1420.96     1573.87     44.01 o
   2  12   6      119.64      144.68     29.93 o
   3  12   6      443.11      498.02     37.67 o
   4  12   6       66.83       77.38     27.66 o
   5  12   6      362.89      289.26     52.44 o
  -4  13   6        6.70       20.25     25.96 o
  -3  13   6        9.82       10.91     27.07 o
  -2  13   6       36.47       27.52     27.79 o
  -1  13   6       88.74       79.69     27.13 o
   0  13   6       23.01       20.36     26.66 o
   1  13   6       28.86       15.46     29.48 o
   2  13   6      101.63      106.50     28.15 o
   3  13   6       87.81       98.28     30.71 o
   4  13   6        0.56        0.00     45.66 o
  -3  14   6      611.57      621.98     60.21 o
  -2  14   6      410.46      467.20     39.56 o
  -1  14   6      355.70      348.98     36.24 o
   0  14   6       18.41        4.37     26.76 o
   1  14   6      566.20      566.61     43.90 o
   2  14   6      139.63      215.88     36.31 o
   3  14   6      222.28      241.27     35.89 o
  -1  15   6       12.48       16.53     29.95 o
   0  15   6        0.00        0.00     28.12 o
   1  15   6       26.14       16.81     32.49 o
  -7   0   7      364.51      380.34     34.08 o
  -5   0   7     1103.95     1178.95     41.51 o
  -3   0   7     2337.58     2238.13     60.19 o
  -1   0   7     2533.77     2565.79     52.60 o
   1   0   7     7808.27     8275.71    128.46 o
   3   0   7      836.24      812.57     21.69 o
   5   0   7     2342.31     2529.72     43.83 o
   7   0   7       89.82      102.73     17.58 o
  -8   1   7        0.60        1.64     18.06 o
  -7   1   7        3.63       14.52     14.14 o
  -6   1   7       14.10        9.59     13.52 o
  -5   1   7       55.68       45.95     14.46 o
  -4   1   7      140.36      102.15     13.07 o
  -3   1   7      173.15      157.70     15.40 o
  -2   1   7       24.39       11.38     12.65 o
  -1   1   7      173.93      141.73     17.72 o
   0   1   7        4.90       11.38      8.25 o
   1   1   7     1006.53      873.37     18.23 o
   2   1   7      152.19      119.34      8.13 o
   3   1   7       21.48       19.94      7.52 o
   4   1   7       32.67       24.20     10.65 o
   5   1   7      255.79      246.82     13.24 o
   6   1   7        3.65        0.00     10.87 o
   7   1   7        6.57        0.00     13.43 o
   8   1   7        0.77        0.00     19.06 o
  -8   2   7       91.70       88.30     20.13 o
  -7   2   7      143.30      116.32     19.57 o
  -6   2   7     1042.88      999.25     27.91 o
  -5   2   7      947.48      960.39     27.21 o
  -4   2   7      572.54      675.98     24.00 o
  -3   2   7     3756.05     3928.10     46.95 o
  -2   2   7     4203.40     4645.27     50.44 o
  -1   2   7     4899.57     5688.01     73.44 o
   0   2   7     2283.71     2351.97     74.46 o
   1   2   7    10209.17    11100.27    207.05 o
   2   2   7     8793.79     9776.52     78.77 o
   3   2   7     1270.49     1404.39     22.48 o
   4   2   7     1649.24     1896.09     25.47 o
   5   2   7     1832.44     1905.87     29.18 o
   6   2   7      686.25      701.21     20.11 o
   7   2   7       53.74       46.26     14.58 o
   8   2   7       34.18       20.78     21.20 o
  -8   3   7        8.06        0.00     37.23 o
  -7   3   7        5.18        0.00     20.39 o
  -6   3   7       87.14       75.44     13.98 o
  -5   3   7       52.18       33.60     13.19 o
  -4   3   7       90.70       72.74     14.66 o
  -3   3   7      106.18      100.54     15.01 o
  -2   3   7      882.19      880.86     17.92 o
  -1   3   7      703.90      610.39     22.84 o
   0   3   7      149.96      133.67     18.91 o
   1   3   7       32.28       23.60     11.07 o
   2   3   7     2300.81     1926.12     53.88 o
   3   3   7        0.92        0.50      6.00 o
   4   3   7      126.43      116.69     12.55 o
   5   3   7      130.49      126.78     13.53 o
   6   3   7       51.43       41.73     12.31 o
   7   3   7        6.91       10.80     16.12 o
   8   3   7        0.06        0.00     21.37 o
  -8   4   7       78.69      101.26     37.76 o
  -7   4   7      122.25      148.73     24.79 o
  -6   4   7     1412.13     1309.03     44.21 o
  -5   4   7      147.40      144.98     15.33 o
  -4   4   7      168.77      175.22     13.82 o
  -3   4   7      142.90      157.84     12.02 o
  -2   4   7     5244.96     5092.69     55.86 o
  -1   4   7      283.95      286.19     15.50 o
   0   4   7      255.10      225.89     13.63 o
   1   4   7       77.90       88.01     16.17 o
   2   4   7     5271.56     5549.30     53.66 o
   3   4   7       53.66       51.71     11.12 o
   4   4   7      612.29      575.43     14.84 o
   5   4   7      239.28      269.04     14.03 o
   6   4   7     1332.67     1360.93     34.37 o
   7   4   7        4.28        5.39     22.81 o
   8   4   7      209.92      221.47     29.54 o
  -8   5   7       21.88       52.55     37.15 o
  -7   5   7       84.64       67.30     20.14 o
  -6   5   7      434.62      472.10     32.18 o
  -5   5   7       30.23       19.23     12.69 o
  -4   5   7       22.49       13.61     11.35 o
  -3   5   7       10.33       17.76     10.46 o
  -2   5   7     1058.11      873.14     25.52 o
  -1   5   7        0.85        0.00     11.40 o
   0   5   7     2340.43     1924.77     29.80 o
   1   5   7        7.18       14.81     15.53 o
   2   5   7       88.88       44.48     13.18 o
   3   5   7       31.79       21.04     13.23 o
   4   5   7       26.45       19.55      8.06 o
   5   5   7        2.36        0.70     12.05 o
   6   5   7      333.08      302.52     18.81 o
   7   5   7       11.44       15.42     24.43 o
   8   5   7       45.42       74.77     36.89 o
  -8   6   7        8.43        0.00     39.43 o
  -7   6   7      168.93      155.94     41.64 o
  -6   6   7     1883.63     2054.98     97.03 o
  -5   6   7      967.81     1084.09     52.53 o
  -4   6   7      497.69      555.26     22.76 o
  -3   6   7      959.03     1044.87     24.93 o
  -2   6   7     8014.19     8572.41    113.90 o
  -1   6   7     2001.48     2151.52     30.63 o
   0   6   7      794.66      872.78     22.88 o
   1   6   7      608.84      599.81     14.81 o
   2   6   7     6855.39     7470.35     73.13 o
   3   6   7     1012.86     1093.48     27.10 o
   4   6   7      321.68      368.72     11.30 o
   5   6   7      190.71      185.81     14.86 o
   6   6   7      437.05      488.79     29.70 o
   7   6   7      137.82      138.66     26.17 o
   8   6   7        2.63       14.15     38.77 o
  -7   7   7        0.04        0.00     33.71 o
  -6   7   7       42.39       26.77     22.07 o
  -5   7   7       16.83       26.30     15.00 o
  -4   7   7      790.81      785.92     28.16 o
  -3   7   7       10.09       15.32     19.71 o
  -2   7   7      114.71       90.64     28.11 o
  -1   7   7       46.05       45.81     18.80 o
   0   7   7      436.60      467.27     17.15 o
   1   7   7      161.03      172.30     12.22 o
   2   7   7      337.06      309.47     20.65 o
   3   7   7      100.80       79.12     18.71 o
   4   7   7      236.52      201.63      9.35 o
   5   7   7       69.94       62.90     10.33 o
   6   7   7        5.13       12.30     19.38 o
   7   7   7        1.01        8.02     41.01 o
  -7   8   7      196.93      198.58     42.11 o
  -6   8   7      286.06      267.18     42.37 o
  -5   8   7      637.00      469.23     24.15 o
  -4   8   7      484.22      585.85     28.48 o
  -3   8   7      608.07      443.98     24.38 o
  -2   8   7      713.53      605.96     32.44 o
  -1   8   7     3040.08     3207.32     85.86 o
   0   8   7      767.71      775.75     25.12 o
   1   8   7     3129.72     3385.57     33.73 o
   2   8   7      728.67      737.78     19.22 o
   3   8   7     1791.81     1804.69     56.53 o
   4   8   7       54.41       50.56     10.57 o
   5   8   7      631.60      556.53     18.77 o
   6   8   7      255.07      255.14     45.41 o
   7   8   7      178.41      144.32     44.74 o
  -6   9   7       54.31       38.95     39.20 o
  -5   9   7        0.81        0.00     18.65 o
  -4   9   7       91.27       87.57     16.41 o
  -3   9   7       10.83       29.15     18.55 o
  -2   9   7      653.27      651.68     29.78 o
  -1   9   7       87.32       78.25     30.49 o
   0   9   7        6.82        0.00     16.81 o
   1   9   7        0.65        0.44     10.43 o
   2   9   7      727.88      714.99     22.30 o
   3   9   7       59.16       49.31     11.03 o
   4   9   7        2.11        5.96      9.77 o
   5   9   7       45.61       51.06     18.39 o
   6   9   7       37.04       55.22     38.48 o
  -6  10   7        0.43        0.00     37.09 o
  -5  10   7      537.07      529.86     32.30 o
  -4  10   7      550.87      447.02     27.51 o
  -3  10   7      393.61      434.11     27.37 o
  -2  10   7      614.65      860.05     39.76 o
  -1  10   7      589.92      642.60     33.53 o
   0  10   7      237.73      140.78     21.63 o
   1  10   7      705.76      750.20     24.27 o
   2  10   7       29.59       26.41     15.10 o
   3  10   7      581.50      648.38     35.02 o
   4  10   7      652.43      763.10     62.70 o
   5  10   7      545.91      610.57     55.57 o
   6  10   7        2.65       11.08     41.10 o
  -5  11   7       67.83       75.37     39.54 o
  -4  11   7      140.05      119.27     26.49 o
  -3  11   7      197.43      226.03     30.09 o
  -2  11   7       77.84       59.53     24.85 o
  -1  11   7       28.44       26.24     18.32 o
   0  11   7       37.33       34.04     19.87 o
   1  11   7      175.73      166.42     21.01 o
   2  11   7      226.83      186.56     19.91 o
   3  11   7       12.70       19.09     25.99 o
   4  11   7       52.07       62.51     25.35 o
   5  11   7       45.18       36.27     45.69 o
  -5  12   7      210.20      222.63     46.47 o
  -4  12   7      796.02      704.10     40.29 o
  -3  12   7      263.06      297.96     35.13 o
  -2  12   7      522.87      512.64     38.87 o
  -1  12   7      301.58      318.91     26.32 o
   0  12   7     2882.72     2809.72     53.68 o
   1  12   7      266.60      234.40     34.28 o
   2  12   7      685.09      745.02     58.85 o
   3  12   7       24.75       22.22     27.52 o
   4  12   7      858.52      892.74     67.47 o
   5  12   7      112.89      146.75     48.54 o
  -4  13   7       22.94       31.14     26.36 o
  -3  13   7        0.07       12.16     28.23 o
  -2  13   7        2.20       10.23     27.62 o
  -1  13   7        0.04        1.42     26.83 o
   0  13   7      364.82      400.23     34.26 o
   1  13   7       73.83       82.30     30.93 o
   2  13   7       77.19       59.01     29.74 o
   3  13   7       11.95       20.09     28.50 o
   4  13   7      186.88      209.72     49.53 o
  -2  14   7      301.14      324.03     36.62 o
  -1  14   7       89.01      120.39     28.85 o
   0  14   7      544.19      591.95     40.10 o
   1  14   7       32.74       64.30     31.85 o
   2  14   7       76.40       41.16     32.79 o
  -8   0   8      709.47      792.24     46.53 o
  -6   0   8      215.43      260.41     28.27 o
  -4   0   8     8073.60     8164.20     69.21 o
  -2   0   8     1848.59     1925.99     50.39 o
   0   0   8    21494.44    23277.40    191.47 o
   2   0   8     6208.31     6849.58     76.15 o
   4   0   8    12516.28    14121.79    117.26 o
   6   0   8     1567.58     1706.58     36.04 o
   8   0   8      620.90      627.86     38.17 o
  -8   1   8       65.06      105.32     19.38 o
  -7   1   8        5.95        8.23     16.89 o
  -6   1   8      150.88      141.66     17.47 o
  -5   1   8        1.26        3.65     12.27 o
  -4   1   8     1013.50      956.88     29.36 o
  -3   1   8       13.54       10.27     14.05 o
  -2   1   8     1138.68      949.30     24.66 o
  -1   1   8       26.32       20.35      7.97 o
   0   1   8      517.04      535.58     14.37 o
   1   1   8       55.19       43.44      9.76 o
   2   1   8      514.03      429.73     13.17 o
   3   1   8       94.42       96.21      8.56 o
   4   1   8      782.12      699.00     17.53 o
   5   1   8        2.24        1.04     11.30 o
   6   1   8        1.23        0.00     10.84 o
   7   1   8        7.07        7.75     15.82 o
   8   1   8       20.92       17.35     21.77 o
  -8   2   8      631.65      671.36     32.43 o
  -7   2   8      257.87      241.40     29.69 o
  -6   2   8      107.43      118.46     16.94 o
  -5   2   8      456.32      482.40     29.09 o
  -4   2   8     4358.81     4615.69     48.97 o
  -3   2   8      990.99     1131.95     29.22 o
  -2   2   8       25.41       27.56     14.54 o
  -1   2   8     2224.42     2216.60     38.52 o
   0   2   8     3049.58     2932.38     38.76 o
   1   2   8     2575.75     2701.00     70.22 o
   2   2   8      400.09      472.99     12.20 o
   3   2   8     2721.77     2879.53     36.14 o
   4   2   8      880.59      887.24     19.32 o
   5   2   8      392.76      414.43     15.39 o
   6   2   8        4.50        9.08     10.66 o
   7   2   8      233.10      219.64     19.64 o
   8   2   8      147.81      192.37     25.41 o
  -8   3   8       56.39       79.56     38.55 o
  -7   3   8       24.47        7.43     23.06 o
  -6   3   8      183.45      191.30     18.10 o
  -5   3   8       19.18       15.62     15.11 o
  -4   3   8      608.04      619.53     24.42 o
  -3   3   8        5.85        6.18     14.18 o
  -2   3   8        2.94        2.73     14.68 o
  -1   3   8      192.21      192.48     18.02 o
   0   3   8     4081.22     3444.57     59.66 o
   1   3   8       24.55       12.36     12.27 o
   2   3   8      101.14       73.68     14.33 o
   3   3   8      650.90      551.21     22.75 o
   4   3   8       92.21       94.82     11.06 o
   5   3   8        2.37        1.47     11.39 o
   6   3   8        9.48        7.96     12.11 o
   7   3   8       58.97       48.43     16.88 o
   8   3   8       66.69       79.89     28.96 o
  -8   4   8        3.88        8.48     35.57 o
  -7   4   8      577.69      655.07     36.80 o
  -6   4   8      392.54      309.86     20.75 o
  -5   4   8      838.17      803.90     25.24 o
  -4   4   8      264.46      295.78     18.16 o
  -3   4   8     1982.07     2010.08     34.78 o
  -2   4   8      423.63      417.23     22.13 o
  -1   4   8     4701.01     4991.34     49.09 o
   0   4   8     1861.77     1982.35     32.91 o
   1   4   8     3197.47     3556.11     40.35 o
   2   4   8        5.31        7.91     10.25 o
   3   4   8     3773.05     3974.97     36.67 o
   4   4   8      359.19      370.14     11.63 o
   5   4   8      541.52      550.93     19.27 o
   6   4   8       88.69       91.32     12.44 o
   7   4   8      511.20      471.96     41.00 o
   8   4   8        1.29       21.16     34.50 o
  -8   5   8       37.78       27.86     40.47 o
  -7   5   8       11.73        4.51     23.13 o
  -6   5   8       13.53        3.75     26.72 o
  -5   5   8       94.34       97.80     16.30 o
  -4   5   8      192.00      164.91     18.20 o
  -3   5   8      213.51      176.80     13.35 o
  -2   5   8      490.93      474.04     22.57 o
  -1   5   8      218.23      212.05     14.88 o
   0   5   8        2.01        4.61      9.35 o
   1   5   8      301.91      252.84     16.22 o
   2   5   8     1034.29     1009.15     24.17 o
   3   5   8      213.97      213.44     15.55 o
   4   5   8       51.95       29.48     14.32 o
   5   5   8        0.57        2.84     10.14 o
   6   5   8      303.50      283.00     18.21 o
   7   5   8      100.02      140.08     39.67 o
   8   5   8       25.71        3.88     35.12 o
  -7   6   8      420.64      433.38     48.16 o
  -6   6   8      346.17      420.27     32.27 o
  -5   6   8     1209.55     1384.73     46.55 o
  -4   6   8        8.17       15.13     12.48 o
  -3   6   8     1879.44     1890.79     37.79 o
  -2   6   8      590.13      597.26     22.70 o
  -1   6   8     2863.04     2841.83     45.09 o
   0   6   8       87.75       71.44     11.39 o
   1   6   8     1231.44     1243.77     29.01 o
   2   6   8     1504.76     1625.81     30.01 o
   3   6   8     2629.40     2865.53     44.71 o
   4   6   8      205.53      253.55     20.97 o
   5   6   8      224.05      226.54     18.26 o
   6   6   8      108.13      111.14     19.79 o
   7   6   8      303.98      289.94     47.69 o
  -7   7   8       25.69       17.73     34.95 o
  -6   7   8      105.57       71.19     23.96 o
  -5   7   8       25.71       22.15     15.88 o
  -4   7   8      148.34      154.39     17.43 o
  -3   7   8      143.47      137.81     22.89 o
  -2   7   8      548.96      510.45     39.44 o
  -1   7   8        0.29       10.00     21.16 o
   0   7   8        0.23        5.23     11.93 o
   1   7   8      181.07      200.76     12.14 o
   2   7   8       85.88       63.68     19.28 o
   3   7   8       42.05       28.02     18.36 o
   4   7   8      607.39      524.54     28.82 o
   5   7   8      123.93       97.08      6.71 o
   6   7   8       42.00       23.59     35.01 o
   7   7   8       23.61       14.19     41.30 o
  -7   8   8        5.23        5.79     37.08 o
  -6   8   8      342.17      324.58     45.75 o
  -5   8   8        8.35        8.93     15.72 o
  -4   8   8     1452.04     1602.73     39.18 o
  -3   8   8        3.92       20.64     21.33 o
  -2   8   8     2936.89     3213.49    117.09 o
  -1   8   8       25.57       14.60     28.16 o
   0   8   8     1773.20     1909.63     39.50 o
   1   8   8      250.57      268.80     16.66 o
   2   8   8      819.42      660.25     30.87 o
   3   8   8      113.76       96.82     21.13 o
   4   8   8      685.70      677.25     29.60 o
   5   8   8        5.69        0.00     16.64 o
   6   8   8      531.70      666.78     56.75 o
   7   8   8      119.83      114.30     53.78 o
  -6   9   8       23.51        0.00     36.26 o
  -5   9   8        3.48        0.00     20.81 o
  -4   9   8        6.22        3.60     15.64 o
  -3   9   8       71.90       76.60     19.48 o
  -2   9   8        2.48        0.00     23.33 o
  -1   9   8      386.20      413.77     40.11 o
   0   9   8       33.55       14.66     18.90 o
   1   9   8       43.91       40.93     24.68 o
   2   9   8       65.37       54.63     25.45 o
   3   9   8      156.59      158.15     27.49 o
   4   9   8       70.67       64.96     20.08 o
   5   9   8       14.82       23.63     20.35 o
   6   9   8       66.62       88.07     42.04 o
  -6  10   8      274.32      286.83     49.40 o
  -5  10   8       80.22       78.83     38.18 o
  -4  10   8      759.35      597.57     39.79 o
  -3  10   8       84.43       71.39     24.05 o
  -2  10   8      375.46      260.16     28.63 o
  -1  10   8       97.51      196.52     60.94 o
   0  10   8     1507.53     1371.58     61.03 o
   1  10   8      121.36       81.40     29.04 o
   2  10   8      837.08      749.02     25.08 o
   3  10   8        7.15       30.47     27.20 o
   4  10   8      697.29      706.12     39.60 o
   5  10   8      225.44      262.51     49.74 o
   6  10   8      122.07      129.16     44.52 o
  -5  11   8        7.65       15.61     40.31 o
  -4  11   8       13.59       28.64     24.48 o
  -3  11   8       36.19       21.15     25.77 o
  -2  11   8       84.11       71.24     25.30 o
  -1  11   8       31.15       42.86     25.59 o
   0  11   8       60.06       55.87     32.95 o
   1  11   8       18.01       10.13     17.23 o
   2  11   8        5.58        7.31     28.49 o
   3  11   8        0.76        0.00     26.54 o
   4  11   8       37.96       21.23     25.73 o
   5  11   8       34.73       21.65     42.13 o
  -4  12   8      121.81      117.56     29.62 o
  -3  12   8      766.58      773.61     42.59 o
  -2  12   8        4.15       14.96     25.03 o
  -1  12   8      564.61      545.60     36.52 o
   0  12   8      743.15      852.17     54.64 o
   1  12   8     1054.74     1111.19     52.05 o
   2  12   8      107.15      104.81     30.62 o
   3  12   8      266.31      293.58     34.00 o
   4  12   8      181.47      117.91     49.40 o
  -3  13   8       17.16       22.93     27.57 o
  -2  13   8       28.30       42.39     28.40 o
  -1  13   8       80.45       96.47     27.52 o
   0  13   8       87.12      101.99     27.50 o
   1  13   8       20.98       18.99     30.48 o
   2  13   8        2.59        0.00     26.85 o
   3  13   8        3.79        7.62     27.25 o
  -2  14   8      176.50      139.10     33.23 o
  -1  14   8      335.80      325.39     36.66 o
   0  14   8        1.62       11.12     37.50 o
   1  14   8      514.01      526.60     71.47 o
   2  14   8      334.96      277.28     39.10 o
  -7   0   9      414.43      486.86     37.36 o
  -5   0   9     1170.00     1252.58     33.56 o
  -3   0   9     3229.96     3381.21     67.56 o
  -1   0   9     2655.04     2927.75     64.10 o
   1   0   9     8484.67     8863.37    128.73 o
   3   0   9     3189.35     3532.92     51.32 o
   5   0   9     3247.20     3432.93     48.38 o
   7   0   9      214.25      210.76     28.32 o
  -8   1   9        5.11       37.78     22.32 o
  -7   1   9        6.52        4.55     19.99 o
  -6   1   9        8.41       21.19     16.66 o
  -5   1   9       60.10       47.46     13.58 o
  -4   1   9        9.28       29.41     18.26 o
  -3   1   9      226.36      198.53     19.48 o
  -2   1   9       64.49       44.55     14.21 o
  -1   1   9       50.04       34.61      8.12 o
   0   1   9      300.04      217.23     14.21 o
   1   1   9      250.06      230.33     13.47 o
   2   1   9      201.76      136.45      9.41 o
   3   1   9       40.38       39.42      7.96 o
   4   1   9       18.60       14.01     10.32 o
   5   1   9      374.90      356.35     14.82 o
   6   1   9       57.68       46.46     12.42 o
   7   1   9        3.05        2.06     17.22 o
   8   1   9        8.46        7.65     20.67 o
  -8   2   9      112.64       99.84     27.95 o
  -7   2   9      456.68      475.12     30.20 o
  -6   2   9     1156.97     1183.81     34.01 o
  -5   2   9     1063.56     1030.05     31.89 o
  -4   2   9     1272.68     1343.16     30.49 o
  -3   2   9     2332.23     2447.54     43.17 o
  -2   2   9     4445.96     4511.48     56.67 o
  -1   2   9      775.01      749.56     23.70 o
   0   2   9     1556.91     1532.96     23.79 o
   1   2   9     2535.14     2544.14     29.48 o
   2   2   9     2570.08     2626.97     26.37 o
   3   2   9      233.54      247.34     15.83 o
   4   2   9      754.57      780.98     21.81 o
   5   2   9      864.97      879.75     20.33 o
   6   2   9      832.43      822.22     21.71 o
   7   2   9       31.42       25.89     17.26 o
   8   2   9      239.74      226.87     30.33 o
  -8   3   9       86.03       91.44     26.82 o
  -7   3   9        3.17       20.81     24.71 o
  -6   3   9        8.71       10.70     17.67 o
  -5   3   9        3.88        6.78     16.76 o
  -4   3   9      142.68      146.84     18.16 o
  -3   3   9       41.21       47.26     16.47 o
  -2   3   9      819.09      693.29     27.13 o
  -1   3   9      112.29       87.90     15.47 o
   0   3   9        7.01        4.97     11.24 o
   1   3   9      666.29      556.31     24.32 o
   2   3   9      182.31      176.70     13.94 o
   3   3   9       54.00       40.72     14.03 o
   4   3   9       28.17       14.01      8.27 o
   5   3   9       94.11       71.70     13.00 o
   6   3   9       49.29       44.81     13.29 o
   7   3   9        4.40        1.85     17.59 o
   8   3   9       33.91       30.76     29.64 o
  -7   4   9       15.59        3.76     22.90 o
  -6   4   9     1205.19     1203.80     50.59 o
  -5   4   9       22.98        7.65     14.43 o
  -4   4   9      852.83      940.79     29.61 o
  -3   4   9      111.18      152.28     16.79 o
  -2   4   9     5722.46     5966.21    146.30 o
  -1   4   9        5.54       14.54     11.41 o
   0   4   9      688.88      776.88     19.41 o
   1   4   9      388.22      371.65     17.25 o
   2   4   9     2904.12     2828.97     33.88 o
   3   4   9        7.34        8.90     12.26 o
   4   4   9      514.99      542.06     20.85 o
   5   4   9      125.17      133.08     11.79 o
   6   4   9      580.47      685.82     21.68 o
   7   4   9        6.63        6.41     35.11 o
  -7   5   9       17.65       19.27     23.60 o
  -6   5   9      543.05      631.66     37.56 o
  -5   5   9       48.75       44.46     16.66 o
  -4   5   9       47.80       45.37     15.85 o
  -3   5   9        5.66        6.87     10.69 o
  -2   5   9      881.18      905.85     28.59 o
  -1   5   9       70.29       49.84     12.58 o
   0   5   9        7.46        0.65      9.89 o
   1   5   9       28.25       28.05     12.27 o
   2   5   9     1380.99     1250.44     34.04 o
   3   5   9      196.88      191.14     17.04 o
   4   5   9        3.44       11.41     17.33 o
   5   5   9       22.73       12.07     16.42 o
   6   5   9        2.35        0.00     12.41 o
   7   5   9       48.52       28.50     37.49 o
  -7   6   9      112.72      118.37     37.76 o
  -6   6   9      514.35      595.58     36.48 o
  -5   6   9      489.03      605.10     26.68 o
  -4   6   9        5.24       11.37     11.99 o
  -3   6   9       78.97       72.33     13.27 o
  -2   6   9     2759.69     2962.78     77.89 o
  -1   6   9      538.96      542.92     22.29 o
   0   6   9      235.45      272.32     14.80 o
   1   6   9      533.16      496.32     23.81 o
   2   6   9     2165.91     2268.19     38.10 o
   3   6   9     1500.70     1614.11     40.69 o
   4   6   9       42.12       21.68     17.81 o
   5   6   9      326.28      345.32     22.96 o
   6   6   9      287.40      291.32     44.34 o
   7   6   9      105.79      122.34     39.62 o
  -7   7   9       61.90       63.14     38.76 o
  -6   7   9       47.64       16.37     23.18 o
  -5   7   9      152.16      104.05     22.46 o
  -4   7   9      259.53      302.81     21.08 o
  -3   7   9      312.38      295.21     26.85 o
  -2   7   9     1116.88     1092.87     46.20 o
  -1   7   9       77.70       73.40     23.88 o
   0   7   9       22.44       38.15     14.41 o
   1   7   9        0.80        0.00     24.02 o
   2   7   9      433.69      444.81     32.13 o
   3   7   9       97.55       93.87     20.53 o
   4   7   9       78.27       88.91     19.91 o
   5   7   9        9.70        1.38     17.87 o
   6   7   9       25.67       58.42     41.47 o
   7   7   9        0.10        5.23     41.13 o
  -6   8   9      312.88      239.34     43.32 o
  -5   8   9      785.26      836.64     53.85 o
  -4   8   9       16.36       27.85     15.76 o
  -3   8   9     1616.75     1775.08     78.74 o
  -2   8   9     1560.51     1425.92     44.92 o
  -1   8   9     2510.57     2532.01     74.25 o
   0   8   9       90.97       85.62     18.12 o
   1   8   9      730.76      645.99     37.18 o
   2   8   9     1945.56     2094.64     59.40 o
   3   8   9      422.96      380.35     31.01 o
   4   8   9       99.07       66.05     24.23 o
   5   8   9      281.71      351.70     28.70 o
   6   8   9      192.13      118.34     45.59 o
  -6   9   9      100.71       91.47     40.22 o
  -5   9   9        2.00        1.04     21.90 o
  -4   9   9      303.63      327.26     24.64 o
  -3   9   9       16.47       15.57     22.75 o
  -2   9   9        0.77       15.38     22.56 o
  -1   9   9        0.60        8.41     30.96 o
   0   9   9     1471.89     1552.92     44.02 o
   1   9   9      173.81      215.70     31.64 o
   2   9   9        6.79       17.75     25.71 o
   3   9   9        2.58        0.00     25.71 o
   4   9   9       17.80       24.31     24.35 o
   5   9   9       62.77       89.51     42.31 o
   6   9   9      106.03       70.67     42.43 o
  -5  10   9      463.04      475.23     50.38 o
  -4  10   9      350.46      261.67     30.07 o
  -3  10   9      372.20      281.79     30.63 o
  -2  10   9       35.28       67.62     23.61 o
  -1  10   9      845.92      752.91     55.97 o
   0  10   9     1803.24     1985.33     72.35 o
   1  10   9      951.01      889.59     44.30 o
   2  10   9      180.23      177.64     31.13 o
   3  10   9      517.84      523.26     38.24 o
   4  10   9      409.29      333.69     34.09 o
   5  10   9      341.02      330.47     50.17 o
  -5  11   9        9.32        8.03     39.36 o
  -4  11   9       29.34       17.15     25.46 o
  -3  11   9        1.20        9.63     24.71 o
  -2  11   9      211.32      227.42     31.87 o
  -1  11   9        2.05        0.00     22.90 o
   0  11   9       64.27       69.24     36.88 o
   1  11   9      235.31      329.61     37.33 o
   2  11   9       65.91       74.19     29.84 o
   3  11   9        0.62        0.57     26.62 o
   4  11   9       82.75       74.95     29.65 o
   5  11   9       48.61       70.12     48.02 o
  -4  12   9     1073.26     1138.29     84.90 o
  -3  12   9       65.17       57.12     26.83 o
  -2  12   9      390.07      452.77     36.83 o
  -1  12   9      203.39      229.04     29.76 o
   0  12   9      745.25      666.97     60.67 o
   1  12   9      321.92      314.92     43.82 o
   2  12   9       76.98       48.76     28.86 o
   3  12   9       42.94       20.94     28.89 o
   4  12   9      268.21      228.08     49.51 o
  -3  13   9       26.71       10.58     29.32 o
  -2  13   9        1.42        0.50     26.88 o
  -1  13   9       11.61       24.96     26.30 o
   0  13   9       71.65       78.73     38.07 o
   1  13   9       26.61        0.00     37.89 o
   2  13   9        9.04       17.21     30.19 o
   3  13   9       10.88        0.00     29.63 o
   0  14   9      337.19      255.97     41.96 o
  -8   0  10      628.42      618.25     66.22 o
  -6   0  10      568.41      603.27     40.69 o
  -4   0  10     7587.36     7776.77    112.95 o
  -2   0  10     3918.01     4340.62    125.50 o
   0   0  10    11236.78    11641.14    100.75 o
   2   0  10      778.71      748.08     29.66 o
   4   0  10     1171.75     1187.02     32.29 o
   6   0  10       19.26        4.84     18.48 o
  -8   1  10       72.28      103.98     31.91 o
  -7   1  10        6.49        4.37     29.35 o
  -6   1  10      362.39      368.18     24.94 o
  -5   1  10        0.02        6.77     13.10 o
  -4   1  10      332.73      369.47     16.66 o
  -3   1  10       39.05       35.81     18.02 o
  -2   1  10      765.64      690.35     25.21 o
  -1   1  10      107.17      102.36     19.09 o
   0   1  10     1873.72     1697.13     33.96 o
   1   1  10       71.67       54.10     10.22 o
   2   1  10       73.88       85.93     10.26 o
   3   1  10        5.98       10.14      8.15 o
   4   1  10      188.51      188.60     13.57 o
   5   1  10        1.06       10.36     11.03 o
   6   1  10       19.10       25.62     14.36 o
   7   1  10       16.91       17.41     17.10 o
  -7   2  10      452.05      492.28     31.41 o
  -6   2  10       10.22       13.19     20.47 o
  -5   2  10     1147.55     1304.89     36.71 o
  -4   2  10     1547.63     1585.08     34.78 o
  -3   2  10     1670.39     1660.35     38.75 o
  -2   2  10      166.12      250.51     21.06 o
  -1   2  10     1868.86     1815.34     26.26 o
   0   2  10     4489.80     4632.50     62.78 o
   1   2  10     1155.37     1213.72     21.24 o
   2   2  10      483.84      485.23     15.68 o
   3   2  10     1442.97     1543.06     27.89 o
   4   2  10     2162.85     2226.08     28.83 o
   5   2  10      453.22      477.35     17.83 o
   6   2  10      437.74      443.27     19.60 o
   7   2  10      255.72      237.36     24.32 o
  -7   3  10       23.96       27.85     24.72 o
  -6   3  10       18.96       24.02     26.07 o
  -5   3  10       62.22       46.26     21.41 o
  -4   3  10     1203.88     1144.22     38.78 o
  -3   3  10       16.26       11.26     17.40 o
  -2   3  10       58.81       60.94     17.65 o
  -1   3  10      295.26      320.42     19.93 o
   0   3  10      782.79      797.99     20.88 o
   1   3  10        0.26        2.90      6.49 o
   2   3  10      210.35      198.88     14.80 o
   3   3  10      205.87      223.69     18.91 o
   4   3  10      284.67      266.39     20.30 o
   5   3  10        2.25        8.34     10.74 o
   6   3  10        9.38       19.39     15.76 o
   7   3  10       75.79       69.43     23.89 o
  -7   4  10      245.24      225.91     29.57 o
  -6   4  10       18.69        7.94     24.44 o
  -5   4  10     1159.13     1161.59     32.40 o
  -4   4  10      126.92       91.73     18.39 o
  -3   4  10     2618.11     2837.01     57.04 o
  -2   4  10      460.76      453.69     29.46 o
  -1   4  10     3093.01     3250.59     40.97 o
   0   4  10      237.03      229.28     12.68 o
   1   4  10     1021.67      940.02     24.66 o
   2   4  10      154.00      128.57     14.27 o
   3   4  10     1830.77     1780.22     31.08 o
   4   4  10        4.66        3.13     14.61 o
   5   4  10      521.28      561.77     24.61 o
   6   4  10      158.86      206.90     21.91 o
   7   4  10      391.81      428.99     30.99 o
  -7   5  10      150.28      158.16     28.10 o
  -6   5  10       60.52       73.95     26.98 o
  -5   5  10      280.81      349.38     23.59 o
  -4   5  10       40.37       41.84     16.90 o
  -3   5  10      132.04      115.98     19.11 o
  -2   5  10      471.49      427.44     31.42 o
  -1   5  10      502.13      528.95     22.13 o
   0   5  10      153.56      163.19     14.16 o
   1   5  10        0.75        0.00     13.88 o
   2   5  10       15.21       16.92     15.12 o
   3   5  10      370.69      385.41     22.55 o
   4   5  10      314.04      259.25     23.05 o
   5   5  10       48.74       54.29     18.91 o
   6   5  10       15.55        0.00     21.02 o
   7   5  10       26.64       50.83     37.60 o
  -7   6  10       62.76       25.91     35.05 o
  -6   6  10      171.07      144.46     34.76 o
  -5   6  10      106.36      112.00     18.82 o
  -4   6  10       89.80       52.81     18.53 o
  -3   6  10      347.51      395.58     20.15 o
  -2   6  10     1346.76     1264.86     45.26 o
  -1   6  10     1864.91     1936.98     53.02 o
   0   6  10      643.51      796.15     26.89 o
   1   6  10      759.09      845.03     36.33 o
   2   6  10      471.57      393.54     26.66 o
   3   6  10      923.89      891.19     40.04 o
   4   6  10        7.95        8.60     22.27 o
   5   6  10       29.74       18.46     21.01 o
   6   6  10        4.88       10.92     36.39 o
   7   6  10      135.25      177.39     62.40 o
  -6   7  10        5.76        9.18     39.47 o
  -5   7  10       28.80       21.56     20.13 o
  -4   7  10        2.07        4.02     12.81 o
  -3   7  10        5.47       22.28     13.44 o
  -2   7  10       71.11       81.15     24.02 o
  -1   7  10      364.11      343.16     38.09 o
   0   7  10       38.73       35.38     14.54 o
   1   7  10        2.30        3.04     27.84 o
   2   7  10      644.51      612.86     37.19 o
   3   7  10      341.10      365.81     31.98 o
   4   7  10      222.26      186.27     28.16 o
   5   7  10       19.28       27.83     23.10 o
   6   7  10      167.80      215.95     43.92 o
  -6   8  10      427.97      411.37     49.46 o
  -5   8  10       89.45       71.57     22.96 o
  -4   8  10      576.37      628.05     36.15 o
  -3   8  10       39.81       15.57     22.33 o
  -2   8  10      590.38      545.59     33.19 o
  -1   8  10      608.04      550.72     43.98 o
   0   8  10      737.14      828.24     31.11 o
   1   8  10      202.07      219.46     35.22 o
   2   8  10     1016.49     1142.66     81.52 o
   3   8  10      600.67      607.85     37.27 o
   4   8  10      766.88      833.10     41.48 o
   5   8  10        3.78        3.94     22.93 o
   6   8  10      277.11      267.57     48.34 o
  -6   9  10       14.30       15.32     39.34 o
  -5   9  10        8.66       20.71     22.84 o
  -4   9  10       57.65       56.01     24.10 o
  -3   9  10       86.58       67.36     24.94 o
  -2   9  10        6.68        0.68     22.20 o
  -1   9  10      127.59      125.22     33.92 o
   0   9  10      101.62       92.12     20.29 o
   1   9  10      395.06      390.91     58.47 o
   2   9  10       82.03       91.18     27.94 o
   3   9  10       40.69       32.94     26.19 o
   4   9  10       10.96       14.58     25.53 o
   5   9  10        9.02       24.99     41.23 o
  -5  10  10        1.78        0.00     40.19 o
  -4  10  10      550.34      505.95     36.15 o
  -3  10  10      216.82      233.04     29.07 o
  -2  10  10      784.91      767.27     39.90 o
  -1  10  10      174.52      193.12     39.38 o
   0  10  10     1947.03     2038.14     50.33 o
   1  10  10      692.37      794.95     52.94 o
   2  10  10      955.22     1024.53     49.55 o
   3  10  10       37.50       32.87     27.59 o
   4  10  10      614.53      618.62     41.08 o
   5  10  10      117.88      120.04     46.38 o
  -4  11  10       42.38       61.93     27.40 o
  -3  11  10        1.11        1.45     25.69 o
  -2  11  10       16.89       19.59     24.94 o
  -1  11  10       13.91       11.15     23.78 o
   0  11  10        6.29        0.00     34.77 o
   1  11  10       15.84       33.15     37.26 o
   2  11  10       85.43       76.83     30.13 o
   3  11  10        1.64        0.00     28.79 o
   4  11  10        1.57       29.36     42.32 o
  -3  12  10      852.57      960.50     79.90 o
  -2  12  10        8.28        4.50     27.25 o
  -1  12  10      400.93      346.71     40.93 o
   0  12  10       60.83       26.18     36.40 o
   1  12  10      661.15      593.35     52.21 o
   2  12  10       46.86       62.66     32.80 o
   3  12  10      145.90      111.40     32.65 o
  -2  13  10       36.28       49.72     28.49 o
  -1  13  10        2.24        0.00     36.71 o
   0  13  10       34.96       38.36     36.16 o
   1  13  10       30.14       11.39     35.26 o
   2  13  10       24.54       24.76     29.78 o
  -7   0  11      725.44      861.10     76.98 o
  -5   0  11     2284.01     2311.15     69.60 o
  -3   0  11     6638.68     6871.04     89.39 o
  -1   0  11     4650.15     4897.05     91.86 o
   1   0  11     4746.95     4517.00    106.73 o
   3   0  11      776.84      820.34     30.05 o
   5   0  11      995.44     1010.50     39.25 o
   7   0  11      102.09       77.12     26.36 o
  -7   1  11        1.49        0.00     32.46 o
  -6   1  11        0.67        0.00     17.20 o
  -5   1  11       50.35       28.02     11.73 o
  -4   1  11      273.50      211.32     31.51 o
  -3   1  11        1.87        2.69     19.62 o
  -2   1  11      229.58      159.57     18.76 o
  -1   1  11       66.27       55.40     17.95 o
   0   1  11      278.94      230.18     16.49 o
   1   1  11      762.90      684.58     18.76 o
   2   1  11      110.90       85.46     11.63 o
   3   1  11       40.43       36.32      9.53 o
   4   1  11       89.04       81.93     12.53 o
   5   1  11      158.97      166.90     15.13 o
   6   1  11       13.69        6.14     15.97 o
   7   1  11        8.69       12.18     20.88 o
  -7   2  11       21.46        7.09     29.48 o
  -6   2  11      189.64      137.21     34.07 o
  -5   2  11       68.20       37.44     22.68 o
  -4   2  11      305.91      317.64     24.02 o
  -3   2  11     1117.14     1271.77     43.22 o
  -2   2  11     2883.83     2782.23     65.04 o
  -1   2  11      905.80     1074.34     21.89 o
   0   2  11     2380.52     2607.49     33.28 o
   1   2  11     2031.88     1980.92     29.56 o
   2   2  11     2024.99     2056.44     29.23 o
   3   2  11      291.12      279.31     19.12 o
   4   2  11      229.63      191.64     18.77 o
   5   2  11      756.73      719.40     25.25 o
   6   2  11       96.90      114.02     17.11 o
   7   2  11       97.70       95.90     21.65 o
  -7   3  11        9.36       21.99     25.69 o
  -6   3  11      251.92      313.42     39.10 o
  -5   3  11      155.87      176.21     25.79 o
  -4   3  11        0.66        0.00     19.52 o
  -3   3  11      691.44      635.67     34.55 o
  -2   3  11      736.33      744.45     36.27 o
  -1   3  11       75.25       77.34     13.39 o
   0   3  11        0.19        0.00      9.77 o
   1   3  11      329.12      347.03     17.53 o
   2   3  11      318.38      287.39     26.63 o
   3   3  11       33.13       32.05     17.16 o
   4   3  11        3.66        0.00     18.05 o
   5   3  11      107.71       86.51     10.42 o
   6   3  11        0.21        0.00     22.14 o
   7   3  11       23.39       19.31     23.32 o
  -7   4  11       38.88       64.47     28.92 o
  -6   4  11      585.48      557.38     38.06 o
  -5   4  11       44.50       47.70     16.14 o
  -4   4  11      239.40      289.78     24.34 o
  -3   4  11       35.98       74.55     23.00 o
  -2   4  11     2243.62     2372.94     56.31 o
  -1   4  11      183.16      208.99     22.43 o
   0   4  11     1233.67     1412.23     44.42 o
   1   4  11      189.05      233.37     18.62 o
   2   4  11     3210.65     3426.81     45.64 o
   3   4  11        8.72        0.89     16.09 o
   4   4  11      631.86      633.60     26.82 o
   5   4  11        1.99       22.43     18.96 o
   6   4  11      375.53      333.82     25.81 o
   7   4  11       53.17       72.89     24.00 o
  -7   5  11        4.89        0.00     26.52 o
  -6   5  11       37.18       71.74     27.25 o
  -5   5  11       17.81        7.43     18.54 o
  -4   5  11      509.93      548.75     28.05 o
  -3   5  11       41.20       44.40     18.45 o
  -2   5  11      309.02      306.21     26.83 o
  -1   5  11      163.16      136.94     31.49 o
   0   5  11       53.10       44.04     11.28 o
   1   5  11       11.98       18.40     16.96 o
   2   5  11      638.39      668.19     27.23 o
   3   5  11        0.39        1.21     23.93 o
   4   5  11       30.70       20.68     23.11 o
   5   5  11       99.50       54.69     23.01 o
   6   5  11      125.87      118.82     25.26 o
   7   5  11        1.22        0.00     37.55 o
  -6   6  11      848.61      851.89     44.78 o
  -5   6  11       59.54       47.53     22.52 o
  -4   6  11      477.14      527.52     28.01 o
  -3   6  11      102.84       57.25     10.85 o
  -2   6  11     2411.87     2112.36     69.71 o
  -1   6  11     1163.16     1249.70     56.47 o
   0   6  11      272.67      240.33     18.28 o
   1   6  11      334.01      383.67     29.02 o
   2   6  11     1291.36     1200.97     46.23 o
   3   6  11      158.42      140.06     27.21 o
   4   6  11      253.55      252.26     28.71 o
   5   6  11        1.37        2.81     23.38 o
   6   6  11      344.11      411.71     50.91 o
  -6   7  11      330.18      434.20    132.79 o
  -5   7  11        4.01       15.92     20.79 o
  -4   7  11        0.42        2.29     23.13 o
  -3   7  11        0.18        3.99     12.60 o
  -2   7  11      987.75     1029.97     54.24 o
  -1   7  11       34.83       15.10     29.66 o
   0   7  11      217.70      211.60     18.39 o
   1   7  11      223.04      252.26     37.20 o
   2   7  11      115.97      127.24     29.49 o
   3   7  11      215.28      187.63     29.23 o
   4   7  11       13.92       16.11     26.21 o
   5   7  11       76.89       73.19     25.65 o
   6   7  11       82.48       75.15     41.12 o
  -6   8  11      128.59       68.42     41.55 o
  -5   8  11      596.35      609.21     47.64 o
  -4   8  11       13.18        0.00     22.50 o
  -3   8  11      375.83      373.69     31.60 o
  -2   8  11      392.49      493.83     33.17 o
  -1   8  11      757.23      792.03    103.88 o
   0   8  11       23.28        1.72     14.12 o
   1   8  11      659.55      638.38     47.67 o
   2   8  11      182.97      164.35     30.15 o
   3   8  11      799.54      913.33     46.84 o
   4   8  11        1.62        0.00     26.21 o
   5   8  11      346.17      318.44     32.04 o
   6   8  11       48.57       78.63     42.61 o
  -5   9  11       47.71       80.74     37.13 o
  -4   9  11      251.23      278.02     31.17 o
  -3   9  11       63.19       78.09     24.65 o
  -2   9  11      155.79      160.75     28.66 o
  -1   9  11       13.00        0.00     31.38 o
   0   9  11       85.89      101.71     19.51 o
   1   9  11      158.45      123.94     35.15 o
   2   9  11      211.03      217.96     34.10 o
   3   9  11       11.95       13.11     27.01 o
   4   9  11       92.22       92.84     30.87 o
   5   9  11       47.20       74.71     43.07 o
  -4  10  11      446.99      466.08     35.95 o
  -3  10  11      506.95      516.77     36.81 o
  -2  10  11       49.82      119.86     26.32 o
  -1  10  11     1230.67     1218.61     91.69 o
   0  10  11      366.24      340.97     25.93 o
   1  10  11     1272.55     1232.49     63.12 o
   2  10  11        2.54        7.77     28.60 o
   3  10  11      698.32      704.44     43.84 o
   4  10  11       95.17       73.34     28.66 o
  -4  11  11      145.37      199.62     31.03 o
  -3  11  11       28.84       36.93     26.81 o
  -2  11  11       12.80        7.99     25.85 o
  -1  11  11       19.76        0.00     36.60 o
   0  11  11      319.40      418.47     45.75 o
   1  11  11        1.32       17.84     34.93 o
   2  11  11       12.80        0.00     30.58 o
   3  11  11       54.30       72.32     29.65 o
   4  11  11      196.15      233.15     52.99 o
  -2  12  11       97.66       65.95     27.17 o
  -1  12  11       12.09        1.56     36.38 o
   0  12  11      566.37      492.28     63.70 o
   1  12  11        1.36        0.00     35.98 o
   2  12  11      349.43      414.81     41.55 o
  -6   0  12       10.63       11.67     48.96 o
  -4   0  12      457.76      340.39     56.21 o
  -2   0  12       25.45       79.16     37.92 o
   0   0  12     3093.60     2967.74     75.36 o
   2   0  12     1389.78     1577.09     57.10 o
   4   0  12     1630.53     1647.02     36.08 o
   6   0  12      212.63      163.49     25.03 o
  -7   1  12       25.82       40.11     33.38 o
  -6   1  12       36.60       36.41     32.78 o
  -5   1  12        0.78        3.62     30.84 o
  -4   1  12     1012.64     1058.96     55.70 o
  -3   1  12      251.04      315.97     38.06 o
  -2   1  12      178.03      201.64     27.56 o
  -1   1  12      465.93      380.62     30.51 o
   0   1  12      837.42      879.70     30.14 o
   1   1  12      269.98      255.88     16.75 o
   2   1  12       92.72       84.11     12.95 o
   3   1  12       23.20       21.12     11.13 o
   4   1  12      294.83      299.28     19.16 o
   5   1  12        2.18        0.00     13.10 o
   6   1  12        3.68       10.34     20.05 o
   7   1  12        6.33       21.89     25.99 o
  -7   2  12       54.88       45.60     32.45 o
  -6   2  12      186.97      290.97     42.67 o
  -5   2  12      230.97      159.56     16.26 o
  -4   2  12     1891.49     1904.10     62.96 o
  -3   2  12     1368.19      933.60    198.65 o
  -2   2  12      669.10      736.50     29.21 o
  -1   2  12     3640.49     3937.49     62.12 o
   0   2  12     2772.86     2715.40     54.92 o
   1   2  12     2174.42     2302.29     42.82 o
   2   2  12      712.76      764.57     20.33 o
   3   2  12      773.82      701.23     29.00 o
   4   2  12     1027.57     1082.82     31.80 o
   5   2  12      110.14      106.52     13.81 o
   6   2  12       67.39       96.37     22.88 o
   7   2  12       91.72       92.46     24.68 o
  -7   3  12       27.98       14.47     27.85 o
  -6   3  12      188.45      246.51     40.67 o
  -5   3  12       74.80       62.59     42.20 o
  -4   3  12       77.83      106.63     31.64 o
  -3   3  12       52.73       65.45     28.82 o
  -2   3  12      793.36      727.33     26.71 o
  -1   3  12      508.29      623.43     24.43 o
   0   3  12      237.88      281.25     14.69 o
   1   3  12       51.65       44.03     10.49 o
   2   3  12       57.86       80.47     18.32 o
   3   3  12      299.75      315.10     21.53 o
   4   3  12      166.92      199.11     20.49 o
   5   3  12       16.98        6.88     22.58 o
   6   3  12        0.27        0.00     22.40 o
   7   3  12        3.72        1.07     24.03 o
  -6   4  12       10.09       17.18     26.94 o
  -5   4  12      233.14      260.30     24.92 o
  -4   4  12      298.86      194.44     33.45 o
  -3   4  12      273.97      305.18     48.80 o
  -2   4  12       23.21       54.46     30.88 o
  -1   4  12     1118.42      996.38     34.70 o
   0   4  12      176.60      149.37     14.14 o
   1   4  12     1272.89     1247.93     70.46 o
   2   4  12      155.61      209.15     19.60 o
   3   4  12     1394.68     1386.70     36.43 o
   4   4  12        2.98        0.00     20.88 o
   5   4  12      217.39      243.34     25.47 o
   6   4  12       12.11       12.32     19.12 o
  -6   5  12       70.23       59.47     29.44 o
  -5   5  12        6.54        9.64     21.60 o
  -4   5  12      136.36      160.37     27.33 o
  -3   5  12      113.24      128.58     24.56 o
  -2   5  12        1.86       44.61     31.77 o
  -1   5  12      103.16      149.29     36.53 o
   0   5  12      422.64      368.63     20.53 o
   1   5  12        2.34       15.70     19.19 o
   2   5  12       83.46      126.57     24.85 o
   3   5  12      509.10      531.50     36.22 o
   4   5  12        0.74        0.00     24.79 o
   5   5  12        7.29        0.00     24.20 o
   6   5  12       52.97       83.28     38.44 o
  -6   6  12      147.73       88.18     28.59 o
  -5   6  12      662.72      749.57     39.28 o
  -4   6  12      102.47      109.17     25.93 o
  -3   6  12      772.56      742.64     38.16 o
  -2   6  12      500.67      424.69     42.83 o
  -1   6  12     1022.54      834.96     50.96 o
   0   6  12      195.90      216.01     18.11 o
   1   6  12      312.01      303.96     27.26 o
   2   6  12      353.01      340.59     39.87 o
   3   6  12      721.90      649.55     39.41 o
   4   6  12      172.84      167.35     29.24 o
   5   6  12      175.12      231.85     30.22 o
   6   6  12      158.20      166.50     43.70 o
  -6   7  12       19.15       43.12     27.22 o
  -5   7  12      103.05       86.29     25.01 o
  -4   7  12        3.33        0.00     23.00 o
  -3   7  12      119.13      102.69     24.17 o
  -2   7  12       23.67       24.87     22.68 o
  -1   7  12      359.22      367.24     40.86 o
   0   7  12        1.55        3.91     12.25 o
   1   7  12       72.45       61.02     31.28 o
   2   7  12       40.77       41.85     30.17 o
   3   7  12      108.41      116.21     29.29 o
   4   7  12        3.97        0.00     26.44 o
   5   7  12       10.62        3.13     25.06 o
  -5   8  12       98.10      111.36     36.44 o
  -4   8  12      658.69      725.61     41.17 o
  -3   8  12       69.61      139.97     26.80 o
  -2   8  12     1282.23     1352.74     47.74 o
  -1   8  12      277.72      376.83     42.75 o
   0   8  12     1567.79     1561.41     68.05 o
   1   8  12       14.16       34.90     34.00 o
   2   8  12     1059.50     1044.27     58.07 o
   3   8  12      191.32      179.59     30.79 o
   4   8  12      480.84      525.46     39.08 o
   5   8  12       16.66        7.22     38.63 o
  -4   9  12       58.61       77.17     26.91 o
  -3   9  12       35.40       44.49     25.61 o
  -2   9  12      106.25      115.38     25.59 o
  -1   9  12       43.96       50.52     33.82 o
   0   9  12      218.51      229.93     49.01 o
   1   9  12       33.60       19.06     35.77 o
   2   9  12       82.30       94.28     34.09 o
   3   9  12       26.71       14.61     27.93 o
   4   9  12       29.06        0.00     27.60 o
  -4  10  12      329.54      326.20     34.10 o
  -3  10  12      283.91      404.07     34.67 o
  -2  10  12      295.55      314.57     32.62 o
  -1  10  12       73.29      123.97     37.78 o
   0  10  12      403.33      447.51     58.34 o
   1  10  12      269.90      341.56     43.70 o
   2  10  12       97.42       83.45     34.83 o
   3  10  12       37.61       23.58     30.19 o
   4  10  12       93.29      107.75     31.61 o
  -3  11  12       33.00       40.44     26.34 o
  -2  11  12        9.73        0.00     24.63 o
  -1  11  12        4.97        0.00     34.11 o
   0  11  12       33.46        8.51     34.94 o
   1  11  12      145.22      144.63     40.70 o
   2  11  12        0.81        8.57     35.15 o
   3  11  12       20.02        9.06     32.47 o
  -1  12  12      225.68      213.43     42.38 o
   0  12  12       73.74       48.74     37.39 o
   1  12  12      588.71      644.86     56.15 o
  -5   0  13       31.37       16.20     44.93 o
  -3   0  13      256.77      144.41     34.26 o
  -1   0  13      900.28      903.18     70.96 o
   1   0  13     4105.23     4369.03    265.16 o
   3   0  13     1520.09     1781.81     43.78 o
   5   0  13      689.18      625.42     34.64 o
  -6   1  13       24.91       19.35     33.89 o
  -5   1  13       77.26       71.75     34.49 o
  -4   1  13       66.25       48.80     32.56 o
  -3   1  13      428.49      398.55     41.93 o
  -2   1  13      907.12      818.16     41.00 o
  -1   1  13        4.16       19.67     21.30 o
   0   1  13      925.00      802.63     31.02 o
   1   1  13      360.89      422.50     25.36 o
   2   1  13      752.94      721.91     23.24 o
   3   1  13       31.03       31.35     11.61 o
   4   1  13       70.25       61.88     18.40 o
   5   1  13      205.55      248.13     23.67 o
   6   1  13        3.83        0.00     20.79 o
  -6   2  13      236.35      179.22     39.40 o
  -5   2  13      479.02      625.15     49.36 o
  -4   2  13      101.56       93.28     27.18 o
  -3   2  13     1142.97     1266.96     59.04 o
  -2   2  13       48.97       25.31     28.72 o
  -1   2  13      433.64      448.76     28.73 o
   0   2  13       45.25       51.32     16.70 o
   1   2  13     1023.77      875.14     23.80 o
   2   2  13      147.88      141.83     12.67 o
   3   2  13      326.51      349.33     24.39 o
   4   2  13      243.21      297.04     23.35 o
   5   2  13      375.27      434.32     30.38 o
   6   2  13      191.17      221.84     28.01 o
  -6   3  13      142.76      184.78     39.37 o
  -5   3  13       32.07       39.50     33.82 o
  -4   3  13        7.93       24.09     32.23 o
  -3   3  13       16.27       10.55     10.32 o
  -2   3  13      118.53      103.58     14.41 o
  -1   3  13      308.01      306.96     25.38 o
   0   3  13      402.15      339.79     16.05 o
   1   3  13      116.11      118.05     12.62 o
   2   3  13       13.92        0.00     17.58 o
   3   3  13        9.23       14.39     18.19 o
   4   3  13       13.07        4.03     18.17 o
   5   3  13      134.02      117.36     24.72 o
   6   3  13       51.70       71.06     25.64 o
  -6   4  13      551.91      534.85     45.00 o
  -5   4  13        3.02        2.60     20.92 o
  -4   4  13      727.49      841.14     52.26 o
  -3   4  13      271.92      284.75     51.82 o
  -2   4  13     2669.77     2536.51     95.14 o
  -1   4  13       15.06       38.55     17.03 o
   0   4  13     1875.49     1938.70     36.48 o
   1   4  13        6.29        3.43      3.94 o
   2   4  13     2132.85     1996.85     48.72 o
   3   4  13       92.68      108.46     27.84 o
   4   4  13      568.72      471.93     27.06 o
   5   4  13       16.79        6.37     20.52 o
   6   4  13      308.96      285.86     25.74 o
  -6   5  13      130.64      210.77     33.54 o
  -5   5  13       16.30        9.09     24.20 o
  -4   5  13       49.14       70.02     24.11 o
  -3   5  13       62.89       47.29     24.59 o
  -2   5  13      525.12      651.01     35.27 o
  -1   5  13       63.62       39.31      8.56 o
   0   5  13       15.20        6.74     11.70 o
   1   5  13      156.78      161.91     23.70 o
   2   5  13      259.65      243.70     38.05 o
   3   5  13       53.02       63.81     28.76 o
   4   5  13        0.29        0.00     24.85 o
   5   5  13        2.09        0.00     26.35 o
   6   5  13       11.32       13.81     30.10 o
  -5   6  13      135.70      104.49     26.80 o
  -4   6  13      142.92      171.30     27.24 o
  -3   6  13       55.43       38.19     23.96 o
  -2   6  13     1128.77      975.83     41.16 o
  -1   6  13      271.41      266.84     40.10 o
   0   6  13      617.99      738.58     23.74 o
   1   6  13       71.59       56.73     21.71 o
   2   6  13     1147.09     1256.81     60.44 o
   3   6  13      201.00      167.46     31.50 o
   4   6  13      225.77      274.41     32.21 o
   5   6  13       53.65       47.12     26.96 o
  -5   7  13       24.25       24.78     25.35 o
  -4   7  13      204.06      186.37     27.57 o
  -3   7  13       10.25       32.96     25.37 o
  -2   7  13      132.78      198.52     27.95 o
  -1   7  13       24.87        2.99     33.60 o
   0   7  13       87.52       86.53     17.23 o
   1   7  13       21.45        0.00     42.20 o
   2   7  13      337.43      296.27     41.32 o
   3   7  13       20.54       35.95     29.09 o
   4   7  13        5.36        0.00     27.69 o
   5   7  13       12.28        3.10     27.66 o
  -4   8  13        1.06       12.88     25.37 o
  -3   8  13      589.29      583.64     38.56 o
  -2   8  13      184.20      132.89     26.66 o
  -1   8  13     1186.31     1314.28     65.26 o
   0   8  13        0.45       11.74     33.83 o
   1   8  13      825.99      811.75     54.83 o
   2   8  13       69.42       52.23     33.11 o
   3   8  13      648.29      719.18     44.43 o
   4   8  13        3.21        0.00     26.61 o
  -4   9  13       95.68      160.95     30.63 o
  -3   9  13       45.22       49.02     26.62 o
  -2   9  13      288.27      281.05     36.06 o
  -1   9  13       53.13       53.39     43.24 o
   0   9  13       16.76       44.65     33.35 o
   1   9  13      131.81      197.14     37.53 o
   2   9  13       95.04      137.97     37.13 o
   3   9  13        6.87        0.00     29.89 o
   4   9  13       34.11       59.86     28.14 o
  -3  10  13      312.75      251.53     31.38 o
  -2  10  13       38.04       96.64     37.34 o
  -1  10  13      566.73      631.78     52.61 o
   0  10  13      294.43      200.59     42.89 o
   1  10  13      314.43      365.37     67.33 o
   2  10  13       97.38      119.16     38.21 o
   3  10  13      151.81      182.34     34.69 o
  -2  11  13        8.87        2.02     37.05 o
  -1  11  13        1.39       21.54     36.48 o
   0  11  13      218.41      196.76     42.14 o
   1  11  13       62.98       87.40     37.32 o
   2  11  13        0.07        4.61     37.86 o
  -6   0  14      184.68      206.05     60.17 o
  -4   0  14     1551.07     1539.98     96.80 o
  -2   0  14     1125.33     1531.67     90.10 o
   0   0  14     1122.71     1164.95     51.20 o
   2   0  14       35.10       18.11     20.23 o
   4   0  14      199.50      156.63     34.91 o
   6   0  14      120.83      133.94     40.31 o
  -6   1  14       73.24      100.49     38.42 o
  -5   1  14        2.27       11.01     33.69 o
  -4   1  14      506.27      646.76     51.74 o
  -3   1  14       64.17       34.50     32.61 o
  -2   1  14       27.82       27.06     25.13 o
  -1   1  14      614.76      613.84     35.82 o
   0   1  14      911.45      937.62     34.01 o
   1   1  14      588.85      543.76     26.50 o
   2   1  14        0.84        0.00     12.79 o
   3   1  14      395.01      433.70     26.46 o
   4   1  14      204.84      243.04     30.70 o
   5   1  14       24.11       30.25     21.69 o
   6   1  14        6.67        0.00     29.98 o
  -6   2  14      109.93      133.12     39.52 o
  -5   2  14      157.80      185.77     39.74 o
  -4   2  14      551.94      420.78     35.84 o
  -3   2  14       31.28       34.57     33.05 o
  -2   2  14      205.22      207.07     35.02 o
  -1   2  14       14.93       19.02     25.46 o
   0   2  14      926.91      710.88     29.86 o
   1   2  14       10.34       12.42     14.55 o
   2   2  14      425.82      450.89     18.40 o
   3   2  14      372.44      384.68     28.70 o
   4   2  14      467.39      440.85     35.91 o
   5   2  14      250.19      357.38     29.40 o
   6   2  14       73.01       37.46     30.28 o
  -6   3  14       57.33       48.77     35.06 o
  -5   3  14      108.50      141.09     38.06 o
  -4   3  14      237.61      246.98     38.96 o
  -3   3  14       89.00       31.22     32.61 o
  -2   3  14      125.47      177.35     35.58 o
  -1   3  14       85.33       76.35     33.36 o
   0   3  14      172.00      217.46     21.38 o
   1   3  14      257.95      256.31     14.82 o
   2   3  14      181.30      180.60     22.01 o
   3   3  14        0.77        3.61     19.64 o
   4   3  14        0.16        0.83     26.43 o
   5   3  14        6.31        0.00     23.47 o
   6   3  14       29.94       48.88     25.17 o
  -5   4  14      588.03      519.81     33.31 o
  -4   4  14       44.51       18.29     31.01 o
  -3   4  14     1090.07     1024.31     57.98 o
  -2   4  14       10.83       28.47     15.90 o
  -1   4  14     1824.79     1660.27     53.96 o
   0   4  14      388.15      330.18     13.08 o
   1   4  14     1237.45     1136.11     50.96 o
   2   4  14      288.39      388.94     27.02 o
   3   4  14      818.38      675.84     33.98 o
   4   4  14      275.88      327.78     25.61 o
   5   4  14      210.18      206.79     24.47 o
  -5   5  14       12.32       15.52     25.57 o
  -4   5  14       26.25       32.50     25.58 o
  -3   5  14        1.34        0.00     23.62 o
  -2   5  14      255.79      258.40     29.57 o
  -1   5  14      192.39      250.57     24.58 o
   0   5  14        0.02        9.28      8.63 o
   1   5  14        5.10        3.96     21.35 o
   2   5  14       43.99       21.29     35.54 o
   3   5  14      224.43      239.70     40.85 o
   4   5  14       94.55      138.82     29.32 o
   5   5  14        1.93        8.86     23.96 o
  -5   6  14      314.52      293.47     33.78 o
  -4   6  14      223.28      315.81     32.97 o
  -3   6  14      455.04      451.09     34.07 o
  -2   6  14      537.22      567.57     34.74 o
  -1   6  14      913.59      827.96     22.29 o
   0   6  14      461.59      536.79     21.23 o
   1   6  14      564.41      724.86     59.49 o
   2   6  14      575.33      624.91     49.04 o
   3   6  14      515.18      472.97     47.19 o
   4   6  14      339.07      399.76     37.73 o
   5   6  14      129.02      128.51     30.61 o
  -4   7  14        2.18       12.56     25.73 o
  -3   7  14       23.83       11.16     25.82 o
  -2   7  14       63.64       78.05     25.44 o
  -1   7  14       78.31       87.94     36.12 o
   0   7  14        0.22        0.00     33.29 o
   1   7  14        6.63        8.91     34.74 o
   2   7  14       22.04       63.53     35.97 o
   3   7  14      219.62      264.00     42.65 o
   4   7  14        0.78        3.89     27.07 o
  -4   8  14      249.72      233.23     32.54 o
  -3   8  14        6.90       18.73     26.54 o
  -2   8  14      335.25      248.73     29.63 o
  -1   8  14      125.96       86.93     35.76 o
   0   8  14      459.76      470.82     48.79 o
   1   8  14       19.51        1.05     32.25 o
   2   8  14      379.10      354.05     45.57 o
   3   8  14       42.09        9.50     38.80 o
   4   8  14      224.21      255.98     34.92 o
  -3   9  14       27.38       60.34     27.71 o
  -2   9  14        1.97        0.00     34.67 o
  -1   9  14       68.52       64.23     36.54 o
   0   9  14        4.84        2.19     35.94 o
   1   9  14       19.09       18.15     34.54 o
   2   9  14       12.06        6.71     37.39 o
   3   9  14       33.86       35.36     36.49 o
  -2  10  14      217.33      283.49     44.70 o
  -1  10  14      106.63      132.06     39.43 o
   0  10  14      387.45      313.91     47.01 o
   1  10  14      281.11      241.58     44.55 o
   2  10  14      217.09      166.29     41.28 o
  -5   0  15      272.16      255.09     62.52 o
  -3   0  15     1176.15     1319.76     64.93 o
  -1   0  15      506.65      751.29     56.89 o
   1   0  15      118.34       42.71     23.83 o
   3   0  15        5.90        9.28     49.98 o
   5   0  15      155.51      106.54     38.11 o
  -5   1  15        0.22       14.07     34.38 o
  -4   1  15        1.60        0.00     34.03 o
  -3   1  15      241.57      327.75     43.84 o
  -2   1  15       29.41       28.76     27.09 o
  -1   1  15       19.07        1.95     22.65 o
   0   1  15       29.32       31.34     17.41 o
   1   1  15      571.74      600.47     27.61 o
   2   1  15       59.68       41.03     22.08 o
   3   1  15        0.63        0.00     25.68 o
   4   1  15       91.37       90.39     31.24 o
   5   1  15      147.81      181.77     31.25 o
  -5   2  15      207.41      206.62     45.52 o
  -4   2  15      200.83      210.15     32.02 o
  -3   2  15      452.79      368.49     44.89 o
  -2   2  15      752.61      689.00     53.01 o
  -1   2  15      282.76      238.90     31.65 o
   0   2  15      773.61      897.12     38.90 o
   1   2  15      758.58      640.02     27.36 o
   2   2  15      443.70      405.79     30.51 o
   3   2  15      400.32      498.41     35.82 o
   4   2  15       25.30       31.91     27.67 o
   5   2  15      258.71      203.07     33.05 o
  -5   3  15        1.25        0.00     36.27 o
  -4   3  15       45.21       49.47     35.88 o
  -3   3  15       61.20       68.15     34.89 o
  -2   3  15      170.56      203.71     39.09 o
  -1   3  15       26.17       17.97     34.03 o
   0   3  15       77.34       69.77     18.68 o
   1   3  15       70.47      107.30     19.88 o
   2   3  15      668.87      618.02     36.60 o
   3   3  15      108.63       80.89     27.12 o
   4   3  15      224.36      191.86     31.30 o
   5   3  15        4.06        4.15     23.47 o
  -5   4  15        6.72        2.13     24.19 o
  -4   4  15      479.00      589.85     50.10 o
  -3   4  15      151.40       95.11     34.13 o
  -2   4  15      972.90      905.58     83.77 o
  -1   4  15      157.02      183.41     52.83 o
   0   4  15      452.78      465.91     29.71 o
   1   4  15      480.20      482.86     29.75 o
   2   4  15      465.10      425.10     29.37 o
   3   4  15      132.50      217.35     27.85 o
   4   4  15      226.02      227.51     28.36 o
   5   4  15       43.89       33.16     21.78 o
  -4   5  15       10.50        2.52     27.13 o
  -3   5  15        0.29        0.12     24.94 o
  -2   5  15      397.16      412.46     32.59 o
  -1   5  15      187.11      228.90     42.90 o
   0   5  15        2.86        5.06     13.74 o
   1   5  15        7.58        9.51     21.31 o
   2   5  15       48.94       72.46     25.08 o
   3   5  15        9.31       14.01     27.18 o
   4   5  15       30.45       31.29     27.29 o
  -4   6  15      154.36      215.56     31.09 o
  -3   6  15      361.86      327.54     33.79 o
  -2   6  15      478.11      405.72     32.90 o
  -1   6  15      629.78      667.01     53.64 o
   0   6  15      344.17      414.99     46.01 o
   1   6  15      301.92      326.39     42.95 o
   2   6  15      664.04      647.70     74.65 o
   3   6  15      310.17      411.70     47.72 o
   4   6  15      327.24      272.38     43.33 o
  -3   7  15       10.31       12.29     25.74 o
  -2   7  15      179.52      219.88     29.19 o
  -1   7  15       27.90       20.67     34.92 o
   0   7  15       52.91       44.83     36.04 o
   1   7  15        0.55       18.51     35.06 o
   2   7  15       52.62       74.91     38.35 o
   3   7  15        1.73        1.62     38.11 o
  -3   8  15      269.54      211.76     32.02 o
  -2   8  15       17.46        2.51     34.74 o
  -1   8  15      586.08      604.35     53.84 o
   0   8  15        2.84       35.89     34.81 o
   1   8  15      431.11      367.86     46.28 o
   2   8  15        7.26        0.00     37.52 o
   3   8  15      372.92      359.35     47.52 o
  -2   9  15       55.49      100.44     40.36 o
  -1   9  15        2.84        0.00     36.68 o
   0   9  15      109.70      112.32     40.35 o
   1   9  15       20.98       18.13     36.86 o
   2   9  15       16.07       66.88     39.43 o
  -4   0  16      593.91      594.91     76.79 o
  -2   0  16      631.53      738.23     74.66 o
   0   0  16     1142.15      859.64     83.26 o
   2   0  16      857.58      933.46     84.84 o
   4   0  16      609.45      565.45     73.87 o
  -4   1  16      242.41      374.83     46.36 o
  -3   1  16        9.75        1.53     29.16 o
  -2   1  16       59.43       69.26     29.49 o
  -1   1  16       72.77      132.72     38.47 o
   0   1  16      252.45      319.40     48.14 o
   1   1  16        0.10       16.77     34.58 o
   2   1  16        1.71        0.00     34.04 o
   3   1  16        6.31        0.00     37.51 o
   4   1  16       69.96       65.68     29.16 o
  -4   2  16      210.58      115.71     31.17 o
  -3   2  16      185.06      195.13     40.93 o
  -2   2  16      323.36      383.08     44.37 o
  -1   2  16      371.76      352.21     37.95 o
   0   2  16      677.84      584.41     42.28 o
   1   2  16      214.45      324.62     46.81 o
   2   2  16      272.63      347.49     47.46 o
   3   2  16       20.58       21.95     27.10 o
   4   2  16      140.48      157.41     31.79 o
  -4   3  16       94.53      116.18     52.12 o
  -3   3  16        7.72        8.47     36.10 o
  -2   3  16       34.88       74.95     38.00 o
  -1   3  16       83.15      127.40     39.56 o
   0   3  16      233.60      267.89     35.58 o
   1   3  16       62.36       63.02     27.49 o
   2   3  16        2.56        8.87     20.81 o
   3   3  16      421.39      458.59     36.86 o
   4   3  16      115.04      116.75     30.25 o
  -4   4  16       32.31       35.00     27.41 o
  -3   4  16      793.32      896.25     60.44 o
  -2   4  16        0.69       38.10     35.33 o
  -1   4  16      897.54      789.81     89.23 o
   0   4  16        6.39       35.95     34.76 o
   1   4  16      479.41      523.87     47.97 o
   2   4  16       53.17       75.32     21.50 o
   3   4  16      351.49      276.87     28.96 o
   4   4  16        2.68        4.32     25.82 o
  -4   5  16       37.59       49.81     27.36 o
  -3   5  16        2.32        5.00     26.24 o
  -2   5  16       22.64       57.37     25.16 o
  -1   5  16      286.70      359.79     45.77 o
   0   5  16       29.18       22.99     34.30 o
   1   5  16        0.50        0.00     33.26 o
   2   5  16       62.58       76.80     25.90 o
   3   5  16       50.75       67.58     27.09 o
  -3   6  16      237.63      252.08     31.79 o
  -2   6  16      179.79      136.77     39.54 o
  -1   6  16      494.71      366.26     48.53 o
   0   6  16      142.71      150.84     54.40 o
   1   6  16      533.70      541.85     52.60 o
   2   6  16       55.76       37.86     37.58 o
   3   6  16      516.73      415.73     37.04 o
  -2   7  16       53.33       70.59     37.37 o
  -1   7  16       72.14      120.48     41.60 o
   0   7  16       35.57       32.61     37.16 o
   1   7  16       61.52       69.14     34.85 o
   2   7  16       89.53       70.48     39.46 o
  -1   8  16        7.74       23.20     40.74 o
   0   8  16      355.81      375.07     50.29 o
   1   8  16       27.87       25.50     33.82 o
  -3   0  17      620.29      791.98     84.03 o
  -1   0  17      521.98      707.39     75.90 o
   1   0  17      578.66      459.97     74.77 o
   3   0  17      319.32      431.17     70.24 o
  -4   1  17        4.82        0.00     39.68 o
  -3   1  17      129.29      259.65     39.17 o
  -2   1  17        0.61       13.99     29.75 o
  -1   1  17       11.00        5.40     30.18 o
   0   1  17       19.08       61.57     38.94 o
   1   1  17      206.00      271.17     42.98 o
   2   1  17        0.11        4.45     37.01 o
   3   1  17        0.23        8.08     38.24 o
  -3   2  17      229.67       84.20     39.07 o
  -2   2  17      303.88      342.69     47.66 o
  -1   2  17      439.15      488.30     45.79 o
   0   2  17      294.94      319.23     37.62 o
   1   2  17      553.87      459.44     51.40 o
   2   2  17      313.62      295.66     47.09 o
   3   2  17      173.50      199.52     70.60 o
  -3   3  17       10.11        0.00     37.65 o
  -2   3  17      148.73      128.40     64.12 o
  -1   3  17        9.49       24.76     35.48 o
   0   3  17        8.25        0.00     36.90 o
   1   3  17      129.93      142.70     34.35 o
   2   3  17       52.62       98.75     31.90 o
   3   3  17        0.20       17.48     26.98 o
  -3   4  17        9.81       64.99     26.23 o
  -2   4  17      295.51      179.33     41.90 o
  -1   4  17        4.50        0.00     35.63 o
   0   4  17      362.42      378.35     81.89 o
   1   4  17        2.79        0.00     34.61 o
   2   4  17      462.26      496.18     66.66 o
   3   4  17        0.63        0.00     31.92 o
  -2   5  17      105.38      126.12     41.33 o
  -1   5  17        4.73        3.14     35.29 o
   0   5  17        1.13        0.00     36.01 o
   1   5  17        9.98       18.25     38.37 o
   2   5  17      122.86      167.64     42.28 o
  -1   6  17      280.92      363.40     57.04 o
   0   6  17      237.06      229.65     50.67 o
   1   6  17      141.61      148.79     47.18 o
  -2   0  18      356.00      400.63     49.99 o
   0   0  18      479.91      332.40     72.45 o
   2   0  18      403.70      419.48     70.77 o
  -2   1  18       14.71        0.41     35.60 o
  -1   1  18       26.38       89.98     32.05 o
   0   1  18      123.78      151.71     41.30 o
   1   1  18        7.05       22.39     43.28 o
   2   1  18        0.32        0.00     41.53 o
  -2   2  18      214.50      254.71     45.09 o
  -1   2  18      365.11      354.92     47.66 o
   0   2  18      212.37      156.69     34.48 o
   1   2  18      336.23      366.93     54.95 o
   2   2  18      117.89      138.32     47.35 o
  -2   3  18        0.09        0.00     38.43 o
  -1   3  18       43.28       77.61     36.89 o
   0   3  18      106.21      113.14     40.24 o
   1   3  18        1.22        0.00     31.95 o
   2   3  18        1.04       10.11     31.31 o
  -1   4  18      228.57      114.51     38.13 o
   0   4  18        0.06       38.47     35.66 o
   1   4  18      393.11      496.28     51.54 o
 
